# Supplementary material for: Loss of Igfbp7 Causes Precocious Involution in Lactating Mouse Mammary Gland
Source: PLoS One. 2014 Feb 4;9(2):e87858. doi: 10.1371/journal.pone.0087858 (PMC3913705; doi:10.1371/journal.pone.0087858)
Supplement: Table S1 — List of genes upregulated in Igfbp7−/− lactating day 3 mammary gland compared to Igfbp7+/+ lactating day 3 mammary gland. (XLSX) [file pone.0087858.s004.xlsx]

## Sheet: Sheet1
Gene Identifier	Gene Name	Ratio	Direction	p-value	adj. p-value
C130090K23Rik	RIKEN cDNA C130090K23 gene, mRNA (cDNA clone MGC:27925 IMAGE:3584006)	62.78	Up	0.0012852	0.0381953
668300	ribosomal protein, large, P0 pseudogene	56.11	Up	0.00464942	0.0546902
434540	predicted gene, EG434540	56.05	Up	4.19251e-05	0.0314293
Ankrd1	Ankyrin repeat domain 1 (cardiac muscle), mRNA (cDNA clone MGC:46879 IMAGE:4953125)	53.74	Up	0.00237694	0.0449549
Slc13a2	Solute carrier family 13 (sodium-dependent dicarboxylate transporter), member 2, mRNA (cDNA clone MGC:19142 IMAGE:4218337)	53.07	Up	0.000184592	0.03284		Statistics:	t-test
Cyp24a1	Cytochrome P450, family 24, subfamily a, polypeptide 1 (Cyp24a1), nuclear gene encoding mitochondrial protein, mRNA	51.91	Up	0.000104424	0.0314293		Correction:	Benjamini and Hochberg
Alox12e	Arachidonate lipoxygenase, epidermal (Alox12e), mRNA	46.61	Up	0.000746524	0.0361863
Kcnd2	Potassium voltage-gated channel, Shal-related family, member 2 (Kcnd2), mRNA	44.83	Up	0.0148478	0.085471
AU018091	Cat5 mRNA for cationic amino acid transporter 5	44.28	Up	0.00124341	0.0376851
Rprm	Reprimo, TP53 dependent G2 arrest mediator candidate, mRNA (cDNA clone MGC:41066 IMAGE:1434823)	44.27	Up	0.000222418	0.03284
Krt4	Keratin 4 (Krt4), mRNA	37.23	Up	0.00447858	0.0545693
Hmgcs2	CDNA fis, clone TRACH2006528,highly similar to HYDROXYMETHYLGLUTARYL-COA SYNTHASE, MITOCHONDRIAL PRECURSOR (EC 4.1.3.5)	30.3	Up	0.000417033	0.0333996
Slco1a5	Solute carrier organic anion transporter family, member 1a5 (Slco1a5), mRNA	29.12	Up	0.0029486	0.0484858
100043291	PREDICTED: Mus musculus hypothetical protein LOC100043291 (LOC100043291), mRNA	28.44	Up	0.0143613	0.0842112
Tpsab1	Tryptase alpha/beta 1, mRNA (cDNA clone MGC:18524 IMAGE:3994444)	24.04	Up	0.00796756	0.0653761
Cyp2d9	RIKEN cDNA 9030605E09 gene, mRNA (cDNA clone IMAGE:4218931)	23.83	Up	0.00353559	0.050597
H2-Q8	Histocompatibility 2, Q region locus 8 (H2-Q8), mRNA	23.22	Up	0.0128592	0.0799008
Ctse	Cathepsin E, mRNA (cDNA clone MGC:5924 IMAGE:3601519)	22.5	Up	6.13454e-05	0.0314293
Atp10b	MKIAA0715 protein	21.59	Up	0.0163122	0.0887485
Slc47a1	Solute carrier family 47, member 1 (Slc47a1), mRNA	20.49	Up	0.000594197	0.034983
Klk6	Kallikrein 6, mRNA (cDNA clone MGC:36051 IMAGE:4954976)	20.09	Up	0.0224339	0.103919
Pcdh24	Protocadherin 24, mRNA (cDNA clone IMAGE:4216169)	19.06	Up	0.00177972	0.0417602
U46068	CDNA sequence U46068 (U46068), transcript variant 2, mRNA	18.89	Up	0.027388	0.114152
Cxcl17	Chemokine (C-X-C motif) ligand 17 (Cxcl17), mRNA	18.85	Up	0.00948341	0.0697357
Syt8	Synaptotagmin VIII (Syt8), mRNA	17.01	Up	0.000147136	0.03284
671215	glyceraldehyde-3-phosphate dehydrogenase pseudogene	16.46	Up	0.0473149	0.156682
100040471	PREDICTED: Mus musculus similar to tubby like protein 4 (LOC100040471), mRNA	16.43	Up	0.0300971	0.12046
EG667063	Predicted gene, EG667063 (EG667063), mRNA	16.41	Up	0.000504278	0.034117
Fgd3	FYVE, RhoGEF and PH domain containing 3 (Fgd3), mRNA	16.28	Up	0.00303659	0.0487952
Capn8	Calpain 8 (Capn8), transcript variant 1, mRNA	16.14	Up	0.0442585	0.149898
100042834	PREDICTED: Mus musculus hypothetical protein LOC100042834 (LOC100042834), mRNA	16.11	Up	0.00142117	0.0387866
Thsd4	Thrombospondin, type I, domain containing 4, mRNA (cDNA clone MGC:170956 IMAGE:8862351)	16.03	Up	0.00278363	0.047227
Krt80	Keratin 80 (Krt80), mRNA	15.94	Up	0.0042459	0.0536015
Rims2	Regulating synaptic membrane exocytosis 2 (Rims2), mRNA	15.72	Up	0.0292239	0.118415
Ucp3	Uncoupling protein 3 (mitochondrial, proton carrier) (Ucp3), nuclear gene encoding mitochondrial protein, mRNA	15.22	Up	6.30063e-05	0.0314293
53622	keratin 85	15.2	Up	0.00105735	0.0370105
Slc15a2	Solute carrier family 15 (H+/peptide transporter), member 2, mRNA (cDNA clone IMAGE:3583898)	14.2	Up	0.0277813	0.114994
4930539E08Rik	RIKEN cDNA 4930539E08 gene, mRNA (cDNA clone MGC:144096 IMAGE:40097681)	13.63	Up	0.000313719	0.03284
Msx2	Homeobox, msh-like 2 (Msx2), mRNA	13.62	Up	0.0436532	0.149898
Macc1	PREDICTED: Mus musculus RIKEN cDNA 4732474O15 gene (4732474O15Rik), mRNA	12.06	Up	0.00601651	0.0589112
Nfe2l3	Nuclear factor, erythroid derived 2, like 3, mRNA (cDNA clone MGC:5702 IMAGE:3485182)	12.02	Up	0.00117624	0.0371732
Atp6v1b1	Vacuolar proton translocating ATPase B1 isoform	11.85	Up	0.00552772	0.0575706
Slc5a8	Solute carrier family 5 (iodide transporter), member 8 (Slc5a8), mRNA	11.67	Up	0.00184256	0.0419634
2310007B03Rik	RIKEN cDNA 2310007B03 gene, mRNA (cDNA clone MGC:107226 IMAGE:30315016)	11.63	Up	0.00859135	0.0668352
Klk10	Kallikrein related-peptidase 10 (Klk10), mRNA	11.6	Up	0.0091236	0.0687899
Pdk4	Pyruvate dehydrogenase kinase, isoenzyme 4, mRNA (cDNA clone MGC:13840 IMAGE:4188580)	11.24	Up	0.00106009	0.0370105
Atp8a2	ATPase, aminophospholipid transporter-like, class I, type 8A, member 2 (Atp8a2), mRNA	11.24	Up	0.000804499	0.0361934
Dync1i1	Dynein cytoplasmic 1 intermediate chain 1 (Dync1i1), mRNA	11.07	Up	0.00851603	0.0666168
Rgs9bp	Regulator of G-protein signalling 9 binding protein (Rgs9bp), mRNA	11.04	Up	0.0159873	0.0878461
Foxq1	Forkhead box Q1 (Foxq1), mRNA	10.92	Up	0.000770307	0.0361934
OTTMUSG00000015933	Predicted gene, OTTMUSG00000015933 (OTTMUSG00000015933), mRNA	10.88	Up	0.0131511	0.0805502
665510		10.85	Up	0.0374786	0.136474
Slco1a6	Solute carrier organic anion transporter family, member 1a6 (Slco1a6), mRNA	10.71	Up	0.00665325	0.061229
Padi4	Peptidyl arginine deiminase, type IV (Padi4), mRNA	10.57	Up	0.0284043	0.11651
Rasal1	RAS protein activator like 1 (GAP1 like), mRNA (cDNA clone MGC:5710 IMAGE:3488024)	10.55	Up	0.00760841	0.0643728
Evpl	Envoplakin, mRNA (cDNA clone IMAGE:3985477)	10.5	Up	0.0054535	0.0572684
9130409J20Rik	PREDICTED: Mus musculus RIKEN cDNA 9130409J20 gene (9130409J20Rik), mRNA	10.41	Up	0.00144371	0.0387866
Eppk1	Epiplakin 1 (Eppk1), mRNA	10.33	Up	0.000643167	0.0358021
H2-M1	Histocompatibility 2, M region locus 1 (H2-M1), mRNA	10.22	Up	0.00737412	0.0637956
213980	F-box and WD-40 domain protein 10	10.08	Up	0.00210521	0.0432467
665032	predicted gene 13841	10.05	Up	0.0176353	0.0917225
Fam3b	Family with sequence similarity 3, member B (Fam3b), mRNA	9.65	Up	0.00835705	0.0664315
Pinc	Pregnancy-induced noncoding RNA mRNA, complete sequence	9.59	Up	0.00515215	0.0560881
Clic6	Chloride intracellular channel 6, mRNA (cDNA clone MGC:78011 IMAGE:2648653)	9.54	Up	0.000716989	0.0358021
Muc4	Mucin 4 (Muc4), mRNA	9.32	Up	0.00224711	0.0441623
Plb1	Phospholipase B1, mRNA (cDNA clone IMAGE:5373588)	9.29	Up	0.00488943	0.0554067
Mboat1	Membrane bound O-acyltransferase domain containing 1 (Mboat1), mRNA	9.28	Up	0.0109742	0.0745195
Car6	Carbonic anhydrase 6 (Car6), mRNA	8.6	Up	0.00270267	0.0467993
Prss22	Protease, serine, 22 (Prss22), mRNA	8.2	Up	0.00775197	0.0646046
Slitrk1	SLIT and NTRK-like family, member 1, mRNA (cDNA clone MGC:183667 IMAGE:9087667)	8.12	Up	0.0112816	0.0756876
Peli3	Pellino 3, mRNA (cDNA clone MGC:30417 IMAGE:5037308)	8.1	Up	0.0265095	0.112711
Myo5b	Myosin VB, mRNA (cDNA clone IMAGE:4207857)	8.05	Up	0.000889837	0.0361934
Acaa1b	Acetyl-Coenzyme A acyltransferase 1B (Acaa1b), mRNA	8	Up	0.00921279	0.068965
Cgn	PREDICTED: Mus musculus cingulin (Cgn), mRNA	7.85	Up	0.014563	0.0847295
OTTMUSG00000019562	PREDICTED: Mus musculus hypothetical protein LOC100042793 (LOC100042793), mRNA	7.8	Up	0.000468866	0.0338746
Ly6d	Lymphocyte antigen 6 complex, locus D, mRNA (cDNA clone MGC:36061 IMAGE:4914126)	7.7	Up	0.00250808	0.0458395
Ttc22	Tetratricopeptide repeat domain 22, mRNA (cDNA clone MGC:163793 IMAGE:40130439)	7.53	Up	0.00631501	0.0601316
Foxj1	Forkhead Box j1 (Foxj1)	7.4	Up	0.000570305	0.0347733
Aox3	Aldehyde oxidase 3 (Aox3), mRNA	7.24	Up	0.000619733	0.0353628
Kcnj11	Potassium inwardly rectifying channel, subfamily J, member 11 (Kcnj11), mRNA	7.13	Up	0.00193851	0.04265
Sv2c	Synaptic vesicle glycoprotein 2c, mRNA (cDNA clone MGC:169485 IMAGE:8860880)	7.1	Up	0.00549136	0.0574308
Zim1	Zinc finger protein Zim1	7.09	Up	0.0051687	0.0561976
Map3k9	Mitogen-activated protein kinase kinase kinase 9, mRNA (cDNA clone IMAGE:5002941)	7.04	Up	0.00301578	0.0486687
Osr2	Odd-skipped related 2 (Drosophila) (Osr2), mRNA	6.95	Up	1.21968e-05	0.0283078
Ceacam1	Carcinoembryonic antigen-related cell adhesion molecule 1 (Ceacam1), transcript variant 3, mRNA	6.9	Up	0.000253564	0.03284
Tyro3	TYRO3 protein tyrosine kinase 3 (Tyro3), mRNA	6.89	Up	0.00676379	0.0616472
BC021767	PREDICTED: Mus musculus cDNA sequence BC021767 (BC021767), mRNA	6.78	Up	0.000630748	0.0356991
Faim2	Fas apoptotic inhibitory molecule 2, mRNA (cDNA clone MGC:40667 IMAGE:5400222)	6.71	Up	0.00173612	0.0414027
Olfr1383	Olfactory receptor 1383, mRNA (cDNA clone MGC:157513 IMAGE:40134985)	6.56	Up	0.032441	0.125269
Lrrc16b	Leucine rich repeat containing 16B (Lrrc16b), mRNA	6.55	Up	0.00164645	0.0406287
Adra1a	Adrenergic receptor, alpha 1a (Adra1a), mRNA	6.54	Up	0.0105168	0.0729327
Krt7	Keratin 7 (Krt7)	6.53	Up	0.00604205	0.0590301
Myh14	Nonmuscle myosin II-C2 (Myh14)	6.5	Up	0.000580833	0.0347733
Bcl9	B-cell CLL/lymphoma 9 (Bcl9), mRNA	6.48	Up	0.00530449	0.0567158
4930473A06Rik	RIKEN cDNA 4930473A06 gene, mRNA (cDNA clone IMAGE:3328211)	6.39	Up	0.0013572	0.038741
Tmc4	Transmembrane channel-like gene family 4, mRNA (cDNA clone IMAGE:4923788)	6.28	Up	0.000180354	0.03284
C430004E15Rik	RIKEN cDNA C430004E15 gene, mRNA (cDNA clone IMAGE:5040365)	6.28	Up	0.000257694	0.03284
Tuft1	Tuftelin 1, mRNA (cDNA clone MGC:29083 IMAGE:5064658)	6.27	Up	0.0051445	0.0560881
Ahnak2	PREDICTED: Mus musculus similar to KIAA2019 protein (LOC100041194), mRNA	6.25	Up	0.00256216	0.0459752
Klf10	Kruppel-like factor 10, mRNA (cDNA clone MGC:7000 IMAGE:3155247)	6.16	Up	0.000766489	0.0361934
Plekha7	Heart adaptor protein 1a	6.14	Up	0.000451933	0.0336701
Il17re	Interleukin 17 receptor E (Il17re), transcript variant 1, mRNA	6.13	Up	0.00112188	0.0370105
Sorbs2	Sorbin and SH3 domain containing 2, mRNA (cDNA clone IMAGE:4017890)	6.09	Up	0.00478244	0.0548919
Acot1	Acyl-CoA thioesterase 1, mRNA (cDNA clone MGC:40635 IMAGE:5100478)	6.06	Up	0.00171809	0.0412686
Basp1	CDNA clone IMAGE:40135540	6.06	Up	0.0258174	0.111918
Usp43	Ubiquitin specific peptidase 43, mRNA (cDNA clone MGC:38313 IMAGE:5343429)	6.05	Up	0.00294158	0.0484502
Rnase1	Ribonuclease, RNase A family, 1 (pancreatic), mRNA (cDNA clone MGC:41151 IMAGE:1230895)	6.02	Up	0.00562091	0.0578211
E230025N22Rik	Riken cDNA E230025N22 gene (E230025N22Rik), mRNA	5.97	Up	0.0165795	0.0893831
Hoxc5	Homeo box C5, mRNA (cDNA clone MGC:144399 IMAGE:40101712)	5.95	Up	0.0125453	0.0790372
Fads6	Fatty acid desaturase domain family, member 6, mRNA (cDNA clone MGC:163672 IMAGE:40130318)	5.95	Up	0.00693621	0.0622549
Atp1b1	ATPase, Na+/K+ transporting, beta 1 polypeptide, mRNA (cDNA clone MGC:6286 IMAGE:2648940)	5.84	Up	0.000499454	0.034117
Tspan33	Tetraspanin 33 (Tspan33), mRNA	5.79	Up	0.000751482	0.0361863
Ppp1r14d	Protein phosphatase 1, regulatory (inhibitor) subunit 14D, mRNA (cDNA clone MGC:37622 IMAGE:4989982)	5.77	Up	0.037711	0.136834
4930506M07Rik	RIKEN cDNA 4930506M07 gene, mRNA (cDNA clone MGC:40679 IMAGE:2599101)	5.76	Up	0.00391021	0.0522143
Agpat9	1-acylglycerol-3-phosphate O-acyltransferase 9, mRNA (cDNA clone MGC:169852 IMAGE:8861247)	5.54	Up	0.0133698	0.0813087
Krtdap	Keratinocyte differentiation associated protein, mRNA (cDNA clone MGC:179003 IMAGE:9053995)	5.53	Up	0.0329716	0.126208
Wnt5b	Wingless-related MMTV integration site 5B, mRNA (cDNA clone MGC:18677 IMAGE:4211437)	5.51	Up	0.000290351	0.03284
Tph1	Tryptophan hydroxylase 1 (Tph1), transcript variant 1, mRNA	5.49	Up	0.0122071	0.0781364
432907	predicted gene 5467	5.46	Up	0.00574722	0.0581484
Scand3	SCAN domain containing 3, mRNA (cDNA clone MGC:169234 IMAGE:8860629)	5.43	Up	0.0254252	0.111039
Six4	AREC3	5.42	Up	0.00827157	0.0660697
Sbsn	Suprabasin, mRNA (cDNA clone MGC:171012 IMAGE:8862407)	5.41	Up	0.00098733	0.0368406
Als2cl	ALS2 C-terminal like (Als2cl), transcript variant 3, mRNA	5.4	Up	0.00142586	0.0387866
Vill	Villin-like (Vill), mRNA	5.39	Up	0.0011398	0.0370105
Klk11	Hippostasin prostate type	5.37	Up	0.0126364	0.0793395
Xk	Kell blood group precursor (McLeod phenotype) homolog (Xk), mRNA	5.35	Up	0.00588717	0.0586196
Aldh1a3	Aldehyde dehydrogenase family 1, subfamily A3, mRNA (cDNA clone IMAGE:5005066)	5.32	Up	0.00033415	0.03284
AI661453	Expressed sequence AI661453, mRNA (cDNA clone IMAGE:5051947)	5.29	Up	0.00312926	0.0490872
B230206H07Rik	RIKEN cDNA B230206H07 gene (B230206H07Rik), mRNA	5.28	Up	0.0242272	0.108068
Itgb6	Integrin beta 6 (Itgb6), mRNA	5.26	Up	0.00759485	0.0643628
Peg3	Peg3 mRNA for zinc finger protein	5.24	Up	0.00383408	0.0519044
Glp1r	Glucagon-like peptide 1 receptor (Glp1r), mRNA	5.23	Up	0.00405746	0.0525788
Mobkl2b	MOB1, Mps One Binder kinase activator-like 2B (yeast), mRNA (cDNA clone MGC:28259 IMAGE:4007373)	5.21	Up	0.000630936	0.0356991
100041601	PREDICTED: Mus musculus hypothetical protein LOC100041601 (LOC100041601), mRNA	5.2	Up	0.00451985	0.0546525
Arntl2	Brain-muscle-ARNT-like protein 2a mRNA, complete cds; alternatively spliced	5.19	Up	0.00116549	0.0371391
Lgals4	Galectin-4 (Lgals4)	5.18	Up	0.0302532	0.120694
St6galnac5	ST6GalNAc V mRNA for GalNAc alpha-2, 6-sialyltransferase V	5.16	Up	0.000396111	0.0331142
2610528A11Rik	PREDICTED: Mus musculus RIKEN cDNA 2610528A11 gene (2610528A11Rik), mRNA	5.09	Up	0.00120614	0.0373504
Saa3	Serum amyloid A 3 (Saa3), mRNA	5.07	Up	0.00658993	0.0611306
0610040J01Rik	RIKEN cDNA 0610040J01 gene (0610040J01Rik), mRNA	5.05	Up	0.00144848	0.0387866
Atad4	ATPase family, AAA domain containing 4, mRNA (cDNA clone MGC:37571 IMAGE:4988054)	5.05	Up	0.0012223	0.0374975
Ppp1r9a	Protein phosphatase 1, regulatory (inhibitor) subunit 9A, mRNA (cDNA clone IMAGE:3481819)	5.04	Up	0.00146631	0.0389761
Nos1ap	CDNA clone IMAGE:9053789	5.03	Up	0.000832027	0.0361934
P4ha3	Procollagen-proline, 2-oxoglutarate 4-dioxygenase (proline 4-hydroxylase), alpha polypeptide III, mRNA (cDNA clone MGC:99449	4.98	Up	0.00899895	0.0683171
H2-M9	Histocompatibility 2, M region locus 9 (H2-M9), mRNA	4.98	Up	0.0121639	0.0779318
Bmp3	Bone morphogenetic protein 3, mRNA (cDNA clone MGC:143536 IMAGE:40090489)	4.98	Up	0.00179459	0.0417997
Fgf18	ZFGF5	4.97	Up	0.00662745	0.0611702
100042294	PREDICTED: Mus musculus hypothetical protein LOC100042294 (LOC100042294), mRNA	4.97	Up	0.000370302	0.0328458
100039649		4.94	Up	0.02005	0.0978488
Nudt7	Nudix (nucleoside diphosphate linked moiety X)-type motif 7 (Nudt7), transcript variant 2, mRNA	4.93	Up	0.00101377	0.0368406
Klhl38	Kelch-like 38 (Drosophila), mRNA (cDNA clone MGC:175577 IMAGE:40130993)	4.91	Up	0.0104089	0.0724588
Dnahc11	Left-right dynein (Lrd)	4.87	Up	0.0280666	0.115725
Tacstd2	Tumor-associated calcium signal transducer 2 (Tacstd2), mRNA	4.8	Up	0.000898162	0.0361934
Pygo1	Pygopus 1 (Pygo1), mRNA	4.79	Up	0.00589712	0.0586646
Ccdc120	Coiled-coil domain containing 120, mRNA (cDNA clone MGC:170691 IMAGE:8862086)	4.77	Up	0.00428825	0.0537654
Shroom1	Shroom family member 1, mRNA (cDNA clone MGC:36261 IMAGE:3497170)	4.76	Up	0.000182005	0.03284
Tle6	Transducin-like enhancer of split 6, homolog of Drosophila E(spl) (Tle6), mRNA	4.76	Up	0.000418367	0.0333996
Krt18	Keratin 18 (Krt18), mRNA	4.75	Up	2.31826e-05	0.0314293
Cyr61	Cysteine rich protein 61 (Cyr61), mRNA	4.7	Up	0.000206669	0.03284
Bbs1	Bardet-Biedl syndrome 1 (human) (Bbs1), mRNA	4.69	Up	0.000986628	0.0368406
F2rl1	Coagulation factor II (thrombin) receptor-like 1, mRNA (cDNA clone MGC:29183 IMAGE:5006769)	4.69	Up	0.00590427	0.0586652
Kcnf1	Potassium voltage-gated channel, subfamily F, member 1 (Kcnf1), mRNA	4.69	Up	0.00385251	0.0520522
Mfap3l	Microfibrillar-associated protein 3-like, mRNA (cDNA clone MGC:106286 IMAGE:5025281)	4.67	Up	0.0022002	0.0437904
Tubb2b	Tubulin, beta 2B (Tubb2b), mRNA	4.67	Up	0.0479655	0.158094
Rspo1	R-spondin homolog (Xenopus laevis) (Rspo1), mRNA	4.65	Up	0.0013029	0.0383559
RP23-394O9.3	Differential display clone 8 (Ddc8), mRNA	4.64	Up	0.00328048	0.049636
Chrnb1	Cholinergic receptor, nicotinic, beta polypeptide 1 (muscle), mRNA (cDNA clone MGC:28277 IMAGE:4009493)	4.62	Up	0.0075642	0.064281
Nfasc	Neurofascin, mRNA (cDNA clone IMAGE:5686983)	4.62	Up	0.000294777	0.03284
Abcc3	ATP-binding cassette, sub-family C (CFTR/MRP), member 3, mRNA (cDNA clone MGC:183699 IMAGE:9087699)	4.59	Up	0.000801579	0.0361934
Fbxo31	F-box protein 31, mRNA (cDNA clone MGC:30486 IMAGE:4194857)	4.59	Up	0.000176577	0.03284
Rasgrf1	RAS-guanine nucleotide releasing factor GRFbeta	4.59	Up	0.000368593	0.0328458
Cxcl15	Lungkine	4.57	Up	0.00248857	0.0456752
Acsbg1	Acyl-CoA synthetase bubblegum family member 1 (Acsbg1), mRNA	4.56	Up	0.010172	0.0715294
Zfp568	Zinc finger protein 568, mRNA (cDNA clone MGC:105217 IMAGE:30672810)	4.55	Up	0.00126601	0.0379628
E030018B13Rik	PREDICTED: Mus musculus RIKEN cDNA E030018B13 gene (E030018B13Rik), mRNA	4.53	Up	0.022695	0.104561
Ltf	Lactotransferrin, mRNA (cDNA clone IMAGE:3485548)	4.52	Up	0.003225	0.0494673
Dmkn	Dermokine (Dmkn), transcript variant 1, mRNA	4.52	Up	0.00449045	0.0546503
Nkpd1	NTPase, KAP family P-loop domain containing 1, mRNA (cDNA clone MGC:141635 IMAGE:40088590)	4.51	Up	0.0100681	0.0714711
Smpd3	Sphingomyelin phosphodiesterase 3, neutral (Smpd3), mRNA	4.47	Up	0.000370877	0.0328458
Pgr	Progesterone receptor (Pgr), mRNA	4.46	Up	0.00259588	0.0462231
667792	predicted gene 8815	4.43	Up	0.042957	0.148676
630285	similar to histocompatibility 2, blastocyst	4.43	Up	0.042957	0.148676
Ccdc64	Coiled-coil domain containing 64, mRNA (cDNA clone IMAGE:5361390)	4.43	Up	0.00765259	0.0645397
Foxi1	Forkhead box I1, mRNA (cDNA clone MGC:6438 IMAGE:3601768)	4.41	Up	0.0126908	0.0793395
Orm2	Orosomucoid 2 (Orm2), mRNA	4.41	Up	0.0081573	0.0658004
2610301F02Rik	RIKEN cDNA 2610301F02 gene (2610301F02Rik), mRNA	4.4	Up	0.00725874	0.0631823
Cldn3	Claudin 3, mRNA (cDNA clone MGC:13769 IMAGE:4217040)	4.39	Up	0.00217182	0.0436894
667047		4.38	Up	0.0144383	0.0844327
Adm2	Adrenomedullin 2, mRNA (cDNA clone MGC:106050 IMAGE:4948766)	4.38	Up	0.00641243	0.0603764
Ins1	Insulin I (Ins1), mRNA	4.38	Up	0.0215527	0.101768
LOC623483	PREDICTED: Mus musculus similar to ribosomal protein L22 (LOC623483), mRNA	4.38	Up	0.00969075	0.0703998
Cadm4	Cell adhesion molecule 4 (Cadm4), mRNA	4.37	Up	0.00699866	0.0623655
Erbb4	EGF-like growth factor receptor ErbB4 intracellular domain	4.36	Up	0.007437	0.0639892
Plcg2	Phospholipase C, gamma 2, mRNA (cDNA clone IMAGE:4187206)	4.36	Up	0.000873449	0.0361934
Mycbpap	MYCBP associated protein (Mycbpap), mRNA	4.35	Up	0.000429485	0.0334302
EG665574	PREDICTED: Mus musculus predicted gene, EG665574 (EG665574), mRNA	4.33	Up	0.0275347	0.114425
5830417I10Rik	RIKEN cDNA 5830417I10 gene, mRNA (cDNA clone IMAGE:5012813)	4.32	Up	0.0022875	0.0442463
Fam59a	Family with sequence similarity 59, member A (Fam59a), mRNA	4.31	Up	0.00254041	0.0459752
Foxa1	Forkhead box A1 (Foxa1), mRNA	4.31	Up	0.000320952	0.03284
Wfdc2	WAP four-disulfide core domain 2 (Wfdc2), mRNA	4.3	Up	0.00879185	0.0675776
100044041	similar to coat protein delta-cop	4.28	Up	0.0237039	0.106774
Ldoc1l	Leucine zipper, down-regulated in cancer 1-like, mRNA (cDNA clone IMAGE:5361398)	4.27	Up	0.00403627	0.0524864
Tcp11l1	T-complex 11 like 1, mRNA (cDNA clone MGC:151303 IMAGE:40126245)	4.27	Up	0.000236231	0.03284
Krt36	Type I keratin (MHR a-1)	4.25	Up	0.0279224	0.115269
Col8a2	Collagen, type VIII, alpha 2, mRNA (cDNA clone MGC:90765 IMAGE:6853989)	4.24	Up	0.0420325	0.146613
665612	predicted gene 7712	4.22	Up	0.0115122	0.0762928
Las1l	LAS1-like (S. cerevisiae) (Las1l), mRNA	4.22	Up	0.000148499	0.03284
Klhdc7a	Kelch domain containing 7A, mRNA (cDNA clone IMAGE:5041623)	4.21	Up	0.00604417	0.0590301
Pkp2	Plakophilin 2, mRNA (cDNA clone IMAGE:4973086)	4.21	Up	0.000274445	0.03284
Saa2	Serum amyloid A 2, mRNA (cDNA clone MGC:18481 IMAGE:3662957)	4.21	Up	0.011164	0.075273
Clip4	CAP-GLY domain containing linker protein family, member 4, mRNA (cDNA clone MGC:30350 IMAGE:4920788)	4.21	Up	0.00242961	0.0454294
Lcor	Mlr2 mRNA for transcription factor MLR2	4.2	Up	0.0265028	0.112711
Hsdl2	Hypothetical protein (ORF1), clone Telethon(Italy_B41)_Strait00295_FL661-C7	4.2	Up	0.00437866	0.0541469
BC006965	CDNA sequence BC006965, mRNA (cDNA clone IMAGE:5003749)	4.2	Up	0.00640859	0.0603764
Dact2	Dapper homolog 2, antagonist of beta-catenin (xenopus), mRNA (cDNA clone MGC:67676 IMAGE:6312377)	4.19	Up	0.00197403	0.0428754
Zfp94	Zinc finger protein 94, mRNA (cDNA clone MGC:5984 IMAGE:3591835)	4.19	Up	0.00115757	0.0371391
Slc35f3	Solute carrier family 35, member F3, mRNA (cDNA clone MGC:141263 IMAGE:40057290)	4.18	Up	0.0249885	0.110087
Sertad4	SERTA domain containing 4 (Sertad4), mRNA	4.18	Up	0.00315638	0.0492613
Lpcat4	Lysophosphatidylcholine acyltransferase 4, mRNA (cDNA clone MGC:91161 IMAGE:30435722)	4.17	Up	0.000905156	0.0361934
C430049B03Rik	PREDICTED: Mus musculus RIKEN cDNA C430049B03 gene (C430049B03Rik), mRNA	4.16	Up	0.00488963	0.0554067
Wnk4	WNK lysine deficient protein kinase 4, mRNA (cDNA clone IMAGE:5059696)	4.15	Up	0.00395464	0.0523408
Kcnh2	Potassium voltage-gated channel, subfamily H (eag-related), member 2 (Kcnh2), mRNA	4.14	Up	0.00439849	0.0542625
Paqr5	Progestin and adipoQ receptor family member V, mRNA (cDNA clone MGC:118370 IMAGE:30919009)	4.13	Up	0.0345062	0.129802
Arhgef6	Rac/Cdc42 guanine nucleotide exchange factor (GEF) 6 (Arhgef6), mRNA	4.13	Up	0.00551165	0.057552
Slc27a1	Solute carrier family 27 (fatty acid transporter), member 1, mRNA (cDNA clone MGC:36042 IMAGE:5362790)	4.09	Up	0.0029644	0.0485548
Slc4a1	Solute carrier family 4 (anion exchanger), member 1 (Slc4a1), mRNA	4.07	Up	0.0236179	0.106586
EG382639	CDNA clone IMAGE:3670933	4.07	Up	0.00105376	0.0370105
Slc25a34	Solute carrier family 25, member 34 (Slc25a34), mRNA	4.06	Up	0.00219822	0.0437904
Sectm1b	Secreted and transmembrane 1B, mRNA (cDNA clone MGC:28332 IMAGE:4016267)	4.06	Up	0.0126575	0.0793395
EG666387	PREDICTED: Mus musculus predicted gene, EG666387 (EG666387), mRNA	4.06	Up	0.022781	0.10468
Sepsecs	CDNA clone IMAGE:40048098	4.04	Up	0.0171631	0.090479
Metapl1	Methionine aminopeptidase-like 1 (Metapl1), mRNA	4.04	Up	0.00219132	0.0437904
677289	predicted gene 14492	4.03	Up	0.00915526	0.0688972
Mllt4	Myeloid/lymphoid or mixed-lineage leukemia (trithorax homolog, Drosophila); translocated to, 4 (Mllt4), mRNA	4.02	Up	0.00628982	0.0600157
OTTMUSG00000016477	PREDICTED: Mus musculus similar to transforming growth factor, beta receptor III (betaglycan, 300kDa) (LOC100039590), mRNA	4.02	Up	0.0163981	0.0890755
Cecr2	Cat eye syndrome chromosome region, candidate 2 homolog (human) (Cecr2), mRNA	4.01	Up	0.00663477	0.0611969
D630003M21Rik	RIKEN cDNA D630003M21 gene (D630003M21Rik), transcript variant 2, mRNA	4	Up	0.000793774	0.0361934
Capsl	Calcyphosine-like (Capsl), mRNA	4	Up	0.0126282	0.0793395
Adamts16	A disintegrin-like and metallopeptidase (reprolysin type) with thrombospondin type 1 motif, 16, mRNA (cDNA clone MGC:37086 IM	3.99	Up	0.00571661	0.0581289
Rasef	CDNA clone IMAGE:9053449	3.98	Up	0.00219795	0.0437904
100039125	PREDICTED: Mus musculus hypothetical protein LOC100039125 (LOC100039125), mRNA	3.97	Up	0.000484543	0.034117
382643		3.95	Up	0.00248267	0.0456752
Slc18a1	Solute carrier family 18 (vesicular monoamine), member 1 (Slc18a1), mRNA	3.91	Up	0.0122567	0.0783086
Depdc7	DEP domain containing 7 (Depdc7), mRNA	3.9	Up	0.00896842	0.068223
Sh2d4b	SH2 domain containing 4B, mRNA (cDNA clone MGC:170591 IMAGE:8861986)	3.9	Up	0.00207479	0.043062
Plag1	Pleiomorphic adenoma gene 1 (Plag1), mRNA	3.89	Up	0.00243595	0.0454445
Serpinf2	Serine (or cysteine) peptidase inhibitor, clade F, member 2, mRNA (cDNA clone MGC:30236 IMAGE:5124817)	3.88	Up	0.0175175	0.0914751
Fbp2	Fructose bisphosphatase 2, mRNA (cDNA clone MGC:14060 IMAGE:4205515)	3.86	Up	0.0140596	0.0833067
Adra2b	Adrenergic receptor alpha 2B [Mus musculus], mRNA sequence	3.86	Up	0.00687845	0.0621014
Epb4.1l5	Erythrocyte protein band 4.1-like 5 (Epb4.1l5), transcript variant 1, mRNA	3.84	Up	0.0144398	0.0844327
BC023744	CDNA sequence BC023744, mRNA (cDNA clone IMAGE:5353663)	3.83	Up	0.00162005	0.0405899
Nova1	Ventral neuron-specific protein 1 NOVA1 (Nova1)	3.81	Up	0.00630629	0.0600693
100042156	predicted gene 3700	3.81	Up	0.0474586	0.156972
Arhgef10l	Rho guanine nucleotide exchange factor (GEF) 10-like, mRNA (cDNA clone IMAGE:4166618)	3.79	Up	0.000822802	0.0361934
Mks1	Meckel syndrome, type 1, mRNA (cDNA clone MGC:183908 IMAGE:9087908)	3.76	Up	0.00497213	0.0556151
Greb1	Gene regulated by estrogen in breast cancer protein (Greb1), mRNA	3.76	Up	0.00300937	0.0486517
670182		3.75	Up	0.00461338	0.0546902
Cpt1a	Liver carnitine palmitoyltransferase I	3.75	Up	0.00846277	0.0665643
Chst8	N-acetylgalactosamine 4 sulfotransferase	3.72	Up	0.000736243	0.0360436
Fgf2	Clone a673 fibroblast growth factor 2 (Fgf2) mRNA, complete cds, alternatively spliced	3.71	Up	0.00344854	0.0501742
1700029G01Rik	Mus musculus, RIKEN cDNA 1700029G01 gene, clone IMAGE:4219304, mRNA	3.71	Up	0.00717091	0.0629278
4933411K16Rik	RIKEN cDNA 4933411K16 gene, mRNA (cDNA clone MGC:58627 IMAGE:6707366)	3.71	Up	0.00495425	0.0555467
Tuba8	Tubulin, alpha 8, mRNA (cDNA clone MGC:28850 IMAGE:4507364)	3.7	Up	0.0048026	0.0549371
Pyroxd1	Pyridine nucleotide-disulphide oxidoreductase domain 1, mRNA (cDNA clone MGC:38601 IMAGE:5355217)	3.7	Up	0.00390273	0.0522143
Zfyve28	Zinc finger, FYVE domain containing 28, mRNA (cDNA clone MGC:170678 IMAGE:8862073)	3.69	Up	0.0107083	0.0736548
Dnajb13	DnaJ (Hsp40) related, subfamily B, member 13 (Dnajb13), mRNA	3.68	Up	0.0336541	0.127742
Rorc	RAR-related orphan receptor gamma, mRNA (cDNA clone MGC:25220 IMAGE:4489193)	3.68	Up	0.000279068	0.03284
Mb	Myoglobin, mRNA (cDNA clone MGC:36715 IMAGE:3979003)	3.68	Up	0.00557265	0.0576883
Ankrd56	Ankyrin repeat domain 56 (Ankrd56), mRNA	3.68	Up	0.00121823	0.0374967
Ogfrl1	Opioid growth factor receptor-like 1, mRNA (cDNA clone IMAGE:4485439)	3.67	Up	0.00279863	0.0472663
Tead2	TEA domain family member 2 (Tead2), mRNA	3.65	Up	0.000252307	0.03284
Prlr	Prolactin receptor, mRNA (cDNA clone MGC:6147 IMAGE:3500076)	3.65	Up	0.00336215	0.0498575
Cgnl1	Cingulin-like 1, mRNA (cDNA clone IMAGE:3992118)	3.65	Up	0.00441276	0.0543173
Erbb3	V-erb-b2 erythroblastic leukemia viral oncogene homolog 3 (avian), mRNA (cDNA clone IMAGE:5066442)	3.65	Up	0.00140503	0.0387866
Foxn2	Forkhead box N2, mRNA (cDNA clone IMAGE:8861847)	3.64	Up	0.00142587	0.0387866
Pik3c2a	Phosphatidylinositol 3-kinase, C2 domain containing, alpha polypeptide (Pik3c2a), mRNA	3.64	Up	0.01378	0.0826591
Areg	Amphiregulin, mRNA (cDNA clone MGC:11536 IMAGE:3597695)	3.63	Up	0.00267241	0.0466283
Ttc30b	CDNA clone IMAGE:4511795	3.63	Up	0.0334804	0.127363
Grit	Rho GTPase-activating protein, mRNA (cDNA clone IMAGE:3481952)	3.62	Up	0.0129127	0.0799348
Zxdc	ZXD family zinc finger C, mRNA (cDNA clone MGC:7160 IMAGE:3256958)	3.62	Up	0.000712344	0.0358021
Pde4c	Phosphodiesterase 4C, cAMP specific, mRNA (cDNA clone MGC:31320 IMAGE:4223352)	3.62	Up	0.000804936	0.0361934
Trpm6	Transient receptor potential cation channel, subfamily M, member 6 (Trpm6), mRNA	3.62	Up	0.00305956	0.0488135
Slain1	SLAIN motif family, member 1, mRNA (cDNA clone MGC:32254 IMAGE:5010865)	3.6	Up	0.000329646	0.03284
Itgav	Integrin alpha V (Itgav), mRNA	3.59	Up	0.00121641	0.0374967
236932	similar to 40S ribosomal protein S6	3.59	Up	0.0329533	0.126208
Pvrl4	Poliovirus receptor-related 4, mRNA (cDNA clone MGC:28105 IMAGE:3966993)	3.59	Up	0.0016356	0.0406287
Dsc2	Desmocollin 2, mRNA (cDNA clone IMAGE:3498302)	3.59	Up	0.00561032	0.0578211
100043170		3.58	Up	0.00449708	0.0546503
Esrp2	RNA binding motif protein 35b, mRNA (cDNA clone MGC:25913 IMAGE:4222237)	3.58	Up	0.000166745	0.03284
Plcd3	Phospholipase C, delta 3 (Plcd3), mRNA	3.58	Up	0.000328791	0.03284
Prrg4	Proline rich Gla (G-carboxyglutamic acid) 4 (transmembrane), mRNA (cDNA clone MGC:183932 IMAGE:9087932)	3.57	Up	0.0113065	0.0757795
D7Ertd443e	DNA segment, Chr 7, ERATO Doi 443, expressed (D7Ertd443e), mRNA	3.56	Up	0.018176	0.0929491
4930509E16Rik	PREDICTED: Mus musculus RIKEN cDNA 4930509E16 gene (4930509E16Rik), mRNA	3.55	Up	0.0489538	0.160232
Nrip1	Nuclear receptor interacting protein 1, mRNA (cDNA clone IMAGE:820587)	3.55	Up	0.00377372	0.0515355
665356	predicted gene 7599	3.54	Up	0.00681457	0.061788
4930402E16Rik	RIKEN cDNA 4930402E16 gene, mRNA (cDNA clone MGC:159128 IMAGE:40129940)	3.54	Up	0.0223943	0.103833
Prr16	Proline rich 16, mRNA (cDNA clone MGC:164112 IMAGE:40130758)	3.54	Up	0.00543183	0.057237
H2-D1	Histocompatibility 2, T region locus 3 (H2-T3), mRNA	3.51	Up	0.0215556	0.101768
Kif27	Kinesin family member 27, mRNA (cDNA clone MGC:141527 IMAGE:40086396)	3.51	Up	0.0394932	0.140954
C330006K01Rik	RIKEN cDNA C330006K01 gene, mRNA (cDNA clone IMAGE:9053303)	3.49	Up	0.00201006	0.0429799
EG244595	Predicted gene, EG244595 (EG244595), mRNA	3.48	Up	0.0124893	0.0788819
Abcb11	ATP-binding cassette, sub-family B (MDR/TAP), member 11 (Abcb11), mRNA	3.47	Up	0.00970286	0.0704444
Zfp395	Zinc finger protein 395, mRNA (cDNA clone IMAGE:4948091)	3.47	Up	0.00102587	0.0368406
Zfp81	Zinc finger protein 81, mRNA (cDNA clone IMAGE:4985927)	3.47	Up	0.00981925	0.0707943
Pard6b	Par-6 (partitioning defective 6) homolog beta (C. elegans), mRNA (cDNA clone MGC:35871 IMAGE:2655658)	3.44	Up	0.000716902	0.0358021
Sectm1a	Secreted and transmembrane 1A (Sectm1a), mRNA	3.44	Up	0.00707963	0.0626591
Cd248	CD248 antigen, endosialin (Cd248), mRNA	3.44	Up	0.00144733	0.0387866
666139	predicted gene, EG666139	3.43	Up	0.0220758	0.103053
672857	predicted gene 9580	3.43	Up	0.0391543	0.140133
100041282	predicted gene 3251	3.42	Up	0.043161	0.148994
Aqp5	Aquaporin 5 (Aqp5)	3.42	Up	0.00395875	0.0523626
100044128	hypothetical protein LOC100044128	3.41	Up	0.0403969	0.142967
100041324		3.41	Up	0.0403969	0.142967
Wisp2	WNT1 inducible signaling pathway protein 2, mRNA (cDNA clone MGC:41105 IMAGE:1067632)	3.41	Up	0.00562988	0.0578211
Styk1	Serine/threonine/tyrosine kinase 1, mRNA (cDNA clone MGC:183635 IMAGE:9087635)	3.39	Up	0.00390882	0.0522143
Spock1	Sparc/osteonectin, cwcv and kazal-like domains proteoglycan 1 (Spock1), mRNA	3.39	Up	0.00820683	0.0659765
Wnt4	Wingless-related MMTV integration site 4 (Wnt4), mRNA	3.39	Up	0.00612177	0.0592706
Hes1	Hairy and enhancer of split 1 (Drosophila), mRNA (cDNA clone MGC:25356 IMAGE:4505427)	3.39	Up	0.00406007	0.0525788
Slc25a18	Solute carrier family 25 (mitochondrial carrier), member 18, mRNA (cDNA clone MGC:169227 IMAGE:8860622)	3.39	Up	0.000680565	0.0358021
100042400		3.39	Up	0.0394108	0.140751
Sh3rf1	SH3 domain containing ring finger 1 (Sh3rf1), mRNA	3.39	Up	0.000241773	0.03284
Wwc1	WW, C2 and coiled-coil domain containing 1, mRNA (cDNA clone MGC:47054 IMAGE:5116674)	3.38	Up	0.000981883	0.0368406
Wdr60	WD repeat domain 60 (Wdr60), mRNA	3.38	Up	0.00030531	0.03284
Pcdh20	Protocadherin 20, mRNA (cDNA clone IMAGE:3986792)	3.36	Up	0.0030573	0.0488135
Il18r1	Interleukin 18 receptor 1, mRNA (cDNA clone MGC:25319 IMAGE:4483261)	3.36	Up	0.0036339	0.0509376
Prr15	Proline rich 15 (Prr15), mRNA	3.36	Up	0.0176186	0.0916741
Prkci	Protein kinase C, iota, mRNA (cDNA clone IMAGE:4006567)	3.34	Up	0.00341838	0.0500275
Anxa9	Annexin A9 (Anxa9), transcript variant 2, mRNA	3.32	Up	0.0081037	0.065698
4930503B20Rik	RIKEN cDNA 4930503B20 gene (4930503B20Rik), mRNA	3.32	Up	0.00505359	0.0558594
OTTMUSG00000015750	Predicted gene, OTTMUSG00000015750, mRNA (cDNA clone MGC:182836 IMAGE:9087450)	3.32	Up	0.0122941	0.0784171
Fam166b	CDNA clone IMAGE:9054316	3.31	Up	0.00505456	0.0558594
Lama5	Laminin, alpha 5, mRNA (cDNA clone IMAGE:5037040)	3.31	Up	0.00314949	0.0492092
Pnpla7	Patatin-like phospholipase domain containing 7 (Pnpla7), mRNA	3.31	Up	0.0057227	0.0581289
Tcte2	Male meiosis specific protein Tcte2 (Tcte2)	3.31	Up	0.0293911	0.118831
Tert	Telomerase reverse transcriptase (Tert), mRNA	3.3	Up	0.000300638	0.03284
627110	tubulin, beta 2a, pseudogene 2	3.29	Up	0.00498745	0.0556881
Inmt	Indolethylamine N-methyltransferase, mRNA (cDNA clone MGC:19191 IMAGE:4236077)	3.29	Up	0.0458789	0.153453
EG666372	PREDICTED: Mus musculus predicted gene, EG666372 (EG666372), mRNA	3.29	Up	0.000985746	0.0368406
Zbtb16	PLZF gene	3.29	Up	0.00236172	0.0448224
Fgf21	Fibroblast growth factor 21 (Fgf21), mRNA	3.28	Up	0.0372384	0.135922
Frmpd1	FERM and PDZ domain containing 1, mRNA (cDNA clone IMAGE:4500789)	3.28	Up	0.00305864	0.0488135
Mal2	Mal, T-cell differentiation protein 2, mRNA (cDNA clone IMAGE:4022528)	3.27	Up	0.0080117	0.0654344
Sh3d20	SH3 domain containing 20 (Sh3d20), mRNA	3.27	Up	0.0146522	0.0849654
Ppap2c	Phosphatidic acid phosphatase type 2C, mRNA (cDNA clone MGC:6301 IMAGE:2654393)	3.25	Up	0.00369007	0.0512333
Chdh	Choline dehydrogenase, mRNA (cDNA clone MGC:30702 IMAGE:3979709)	3.25	Up	0.00112675	0.0370105
Nup62cl	Nucleoporin 62 C-terminal like, mRNA (cDNA clone IMAGE:30712876)	3.25	Up	0.0232814	0.105645
Epn3	Epsin 3, mRNA (cDNA clone MGC:25634 IMAGE:4217221)	3.25	Up	0.004173	0.0531111
Garnl4	GTPase activating RANGAP domain-like 4, mRNA (cDNA clone MGC:130388 IMAGE:40057754)	3.25	Up	0.0113909	0.0760516
Magi3	Membrane associated guanylate kinase, WW and PDZ domain containing 3 (Magi3), mRNA	3.24	Up	0.00366874	0.0511424
Scnn1b	Epithelial sodium channel beta subunit	3.24	Up	0.00371237	0.0512438
Ttn	Titin, mRNA (cDNA clone IMAGE:5149168)	3.23	Up	0.00191584	0.0426443
Col9a1	Collagen, type IX, alpha 1 (Col9a1), mRNA	3.22	Up	0.000289255	0.03284
Endod1	Endonuclease domain containing 1, mRNA (cDNA clone IMAGE:5007670)	3.22	Up	0.00464769	0.0546902
Rasgef1a	RasGEF domain family, member 1A, mRNA (cDNA clone MGC:169908 IMAGE:8861303)	3.22	Up	0.00828577	0.0660697
Fgf23	Fibroblast growth factor 23 (Fgf23), mRNA	3.22	Up	0.0201884	0.0981437
Angptl4	Angiopoietin-like 4, mRNA (cDNA clone MGC:35885 IMAGE:5137159)	3.21	Up	0.000320138	0.03284
Unc5cl	Unc-5 homolog C (C. elegans)-like (Unc5cl), mRNA	3.2	Up	0.023015	0.105112
2310030G06Rik	RIKEN cDNA 2310030G06 gene, mRNA (cDNA clone MGC:35700 IMAGE:4035256)	3.2	Up	0.00790984	0.0652573
Dgkg	Diacylglycerol kinase, gamma (Dgkg), mRNA	3.2	Up	0.011857	0.0770722
Ctxn1	Cortexin 1, mRNA (cDNA clone MGC:25920 IMAGE:4224851)	3.19	Up	0.0170791	0.0902419
A730069N07Rik	RIKEN cDNA A730069N07 gene (A730069N07Rik), mRNA	3.19	Up	0.00742902	0.0639892
Cblc	Casitas B-lineage lymphoma c (Cblc), mRNA	3.19	Up	0.0329643	0.126208
433224	required for meiotic nuclear division 1 pseudogene	3.18	Up	0.00711871	0.0627675
675171	PREDICTED: Mus musculus hypothetical LOC675171 (LOC675171), mRNA	3.18	Up	0.0262261	0.112711
Tjp3	Tight junction protein 3, mRNA (cDNA clone MGC:11960 IMAGE:3600848)	3.18	Up	0.0133918	0.0813893
Gpr165	G protein-coupled receptor 165 (Gpr165), mRNA	3.18	Up	0.000456798	0.0336701
Dlg1	Discs, large homolog 1 (Drosophila) (Dlg1), mRNA	3.18	Up	0.00477363	0.0548919
Bst1	Bone marrow stromal cell antigen 1, mRNA (cDNA clone IMAGE:5356458)	3.17	Up	0.0391523	0.140133
Sptlc3	Serine palmitoyltransferase, long chain base subunit 3, mRNA (cDNA clone MGC:106295 IMAGE:3483569)	3.17	Up	0.0190743	0.0952716
Phf16	PHD finger protein 16, mRNA (cDNA clone MGC:161361 IMAGE:40143164)	3.16	Up	0.00676662	0.0616527
Grb7	CDNA fis, clone TRACH2000289, highly similar to GROWTH FACTOR RECEPTOR-BOUND PROTEIN 7	3.16	Up	0.00359866	0.050874
Atp7b	ATPase, Cu++ transporting, beta polypeptide (Atp7b), mRNA	3.16	Up	0.0109629	0.0744608
Snx21	Sorting nexin family member 21, mRNA (cDNA clone IMAGE:4487867)	3.15	Up	0.00991819	0.0710009
Fam13b	Family with sequence similarity 13, member B (Fam13b), mRNA	3.15	Up	0.001699	0.0410775
Gipc2	GIPC PDZ domain containing family, member 2, mRNA (cDNA clone MGC:18334 IMAGE:4238716)	3.14	Up	0.00165141	0.0406287
Atf5	NRIF3-associated protein (Nap1)	3.14	Up	0.00775216	0.0646046
9930014A18Rik	RIKEN cDNA 9930014A18 gene, mRNA (cDNA clone IMAGE:4935615)	3.14	Up	0.0219756	0.102787
Ulk3	Unc-51-like kinase 3 (C. elegans), mRNA (cDNA clone IMAGE:5325133)	3.13	Up	0.0011868	0.0371781
Clu	Sulfated glycoprotein-2 isoform 2	3.13	Up	0.024787	0.109601
Spint1	Serine protease inhibitor, Kunitz type 1, mRNA (cDNA clone MGC:6844 IMAGE:2650110)	3.13	Up	0.00458419	0.0546902
Map3k2	Mitogen-activated protein kinase kinase kinase 2 (Map3k2), mRNA	3.12	Up	0.0118098	0.0769461
Ano9	Anoctamin 9 (Ano9), mRNA	3.12	Up	0.0329072	0.126118
Aifm3	Apoptosis-inducing factor, mitochondrion-associated 3, mRNA (cDNA clone MGC:155922 IMAGE:40129608)	3.12	Up	0.00426062	0.0536133
Ngfr	Nerve growth factor receptor (TNFR superfamily, member 16), mRNA (cDNA clone MGC:35588 IMAGE:5367638)	3.11	Up	0.00352913	0.050597
Wnk2	WNK lysine deficient protein kinase 2 (Wnk2), mRNA	3.11	Up	0.000154037	0.03284
St14	Mus musculus, clone IMAGE:4952166, mRNA	3.1	Up	0.00112476	0.0370105
F3	Coagulation factor III, mRNA (cDNA clone MGC:18513 IMAGE:3591823)	3.1	Up	0.0159095	0.0876431
Fam62c	Family with sequence similarity 62, member C, mRNA (cDNA clone MGC:144066 IMAGE:40097262)	3.09	Up	0.0011918	0.0371797
Foxo3	Forkhead box O3 (Foxo3), mRNA	3.09	Up	0.00517959	0.0562409
667711	predicted gene 8776	3.09	Up	0.00793993	0.0653109
Clmn	Calmin (Clmn), transcript variant 1, mRNA	3.08	Up	0.000753245	0.0361863
100042938		3.08	Up	0.00821979	0.0659939
Igfbp5	Insulin-like growth factor binding protein 5, mRNA (cDNA clone IMAGE:2650597)	3.08	Up	0.0035878	0.0508421
641254	predicted gene 13351	3.07	Up	0.00348452	0.0503515
Acot4	Acyl-CoA thioesterase 4 (Acot4), mRNA	3.07	Up	0.0469112	0.155776
Lpp	LIM domain containing preferred translocation partner in lipoma (Lpp), transcript variant 2, mRNA	3.07	Up	0.0151665	0.0860514
Tbc1d16	TBC1 domain family, member 16, mRNA (cDNA clone MGC:67717 IMAGE:2866041)	3.07	Up	0.00351564	0.0505883
Slc25a27	Solute carrier family 25, member 27 (Slc25a27), nuclear gene encoding mitochondrial protein, mRNA	3.07	Up	0.0417167	0.145898
Mamdc4	MAM domain containing 4 (Mamdc4), mRNA	3.06	Up	0.0120611	0.0776526
BC005764	CDNA sequence BC005764, mRNA (cDNA clone MGC:106510 IMAGE:6813259)	3.06	Up	0.00620766	0.0596552
Chi3l3	Chitinase 3-like 3 (Chi3l3), mRNA	3.06	Up	0.0192913	0.0958062
625835	predicted gene 6630	3.06	Up	0.0161899	0.0884644
676882	predicted gene 9693	3.06	Up	0.00342374	0.0500731
9130221D24Rik	RIKEN cDNA 9130221D24 gene (9130221D24Rik), mRNA	3.06	Up	0.00737094	0.0637956
Rbm47	RNA binding motif protein 47, mRNA (cDNA clone MGC:37504 IMAGE:4984936)	3.05	Up	0.000606858	0.0352041
Grik3	Kainate receptor GluR7 3 subunit	3.05	Up	0.0163735	0.0890119
Pramef12	PRAME family member 12 (Pramef12), mRNA	3.05	Up	0.0304996	0.121275
Rfx3	Regulatory factor X, 3 (influences HLA class II expression), mRNA (cDNA clone MGC:27565 IMAGE:4483833)	3.05	Up	0.00885165	0.0679135
Ipcef1	Interaction protein for cytohesin exchange factors 1 (Ipcef1), mRNA	3.04	Up	0.0257211	0.111719
Shank2	SH3/ankyrin domain gene 2 (Shank2), transcript variant 2, mRNA	3.04	Up	0.000503557	0.034117
Acaa2	Acetyl-Coenzyme A acyltransferase 2 (mitochondrial 3-oxoacyl-Coenzyme A thiolase), mRNA (cDNA clone MGC:18807 IMAGE:4195488)	3.04	Up	0.00514416	0.0560881
Pamr1	RIKEN cDNA E430002G05 gene, mRNA (cDNA clone MGC:30636 IMAGE:3675412)	3.04	Up	0.0032823	0.049636
100041596	predicted gene 9994	3.04	Up	0.00763169	0.0644865
Esrrb	Estrogen related receptor, beta (Esrrb), mRNA	3.03	Up	0.00889533	0.0680704
Naaladl2	PREDICTED: Mus musculus predicted gene, EG635702 (EG635702), mRNA	3.03	Up	0.0454846	0.152484
Mmp11	Matrix metallopeptidase 11 (Mmp11), mRNA	3.02	Up	0.000122793	0.03284
Cited1	Cbp/p300-interacting transactivator with Glu/Asp-rich carboxy-terminal domain 1 (Cited1), mRNA	3.02	Up	0.00144478	0.0387866
Wnt2	Wingless-related MMTV integration site 2, mRNA (cDNA clone MGC:31115 IMAGE:4162686)	3.02	Up	0.00141363	0.0387866
4930546H06Rik	RIKEN cDNA 4930546H06 gene, mRNA (cDNA clone MGC:198689 IMAGE:9054270)	3.01	Up	0.00290822	0.0481664
Sh3yl1	Sh3 domain YSC-like 1, mRNA (cDNA clone MGC:11615 IMAGE:3154966)	3.01	Up	0.000617181	0.0353582
Marveld2	MARVEL (membrane-associating) domain containing 2, mRNA (cDNA clone IMAGE:3583970)	3.01	Up	0.00241063	0.045299
Sh2d4a	SH2 domain containing 4A (Sh2d4a), mRNA	3.01	Up	6.49162e-06	0.0256614
Zfp398	Zinc finger protein 398, mRNA (cDNA clone MGC:132822 IMAGE:40059618)	3.01	Up	0.0035934	0.0508609
Ntn1	Netrin 1, mRNA (cDNA clone IMAGE:4952261)	3	Up	0.000265192	0.03284
Adamts19	A disintegrin-like and metallopeptidase (reprolysin type) with thrombospondin type 1 motif, 19, mRNA (cDNA clone MGC:183647 I	3	Up	0.0389731	0.139874
433050	ribosomal protein L26-like 1	2.99	Up	0.0345207	0.129839
Adam33	A disintegrin and metallopeptidase domain 33 (Adam33), mRNA	2.99	Up	0.00973027	0.0705757
Gal3st4	Galactose-3-O-sulfotransferase 4 (Gal3st4), mRNA	2.98	Up	0.0066174	0.0611702
667548	predicted gene 8696	2.98	Up	0.0497687	0.162018
D2Ertd391e	DNA segment, Chr 2, ERATO Doi 391, expressed, mRNA (cDNA clone MGC:38807 IMAGE:5359944)	2.98	Up	0.00189518	0.0425316
Arsi	Arylsulfatase i, mRNA (cDNA clone IMAGE:3991175)	2.98	Up	0.00508394	0.0559621
Hsn2	Hereditary sensory neuropathy, type II, mRNA (cDNA clone MGC:175896 IMAGE:40131312)	2.97	Up	0.000855334	0.0361934
Frk	Fyn-related kinase, mRNA (cDNA clone MGC:6049 IMAGE:3601246)	2.97	Up	0.00400743	0.0524435
Cpsf4l	Cleavage and polyadenylation specific factor 4-like (Cpsf4l), transcript variant 1, mRNA	2.97	Up	0.000566685	0.0347733
Arhgap20	Rho GTPase activating protein 20, mRNA (cDNA clone IMAGE:5363167)	2.97	Up	0.0157395	0.087238
Tmco7	MKIAA1746 protein	2.97	Up	0.00163807	0.0406287
Fbxl18	F-box and leucine-rich repeat protein 18, mRNA (cDNA clone IMAGE:40102564)	2.97	Up	0.0150931	0.0858812
Myc	Myelocytomatosis oncogene, mRNA (cDNA clone IMAGE:3962047)	2.97	Up	0.00050189	0.034117
Atp13a5	ATPase type 13A5, mRNA (cDNA clone MGC:141506 IMAGE:40086065)	2.97	Up	0.0266792	0.112711
Ankrd16	Ankyrin repeat domain 16, mRNA (cDNA clone IMAGE:3598092)	2.96	Up	0.00206355	0.043062
Asb3	Ankyrin repeat and SOCS box-containing 3 (Asb3), mRNA	2.96	Up	0.0202975	0.0983457
Tom1	Target of myb1 homolog (chicken), mRNA (cDNA clone MGC:13816 IMAGE:4208226)	2.96	Up	0.00355241	0.0506694
Klf5	Kruppel-like factor 5, mRNA (cDNA clone MGC:13705 IMAGE:4208633)	2.96	Up	0.00244212	0.0454445
5730410E15Rik	M-Golsyn mRNA for Golgi-localized syntaphilin-related protein A	2.96	Up	0.0017248	0.0412863
620893		2.96	Up	0.00039049	0.0329428
Sgsm1	Small G protein signaling modulator 1, mRNA (cDNA clone MGC:169674 IMAGE:8861069)	2.96	Up	0.0294085	0.118863
Plekha6	Pleckstrin homology domain containing, family A member 6, mRNA (cDNA clone IMAGE:4236583)	2.96	Up	0.00449944	0.0546525
Exd1	Exonuclease 3-5 domain-like 1, mRNA (cDNA clone MGC:178306 IMAGE:9053298)	2.95	Up	0.00347587	0.0503515
Pwwp2b	PWWP domain containing 2B (Pwwp2b), transcript variant 1, mRNA	2.95	Up	0.00508863	0.0559621
Trim7	Tripartite motif-containing 7 (Trim7), mRNA	2.95	Up	0.0131591	0.0805765
Smad7	Mad-related protein Smad7B	2.95	Up	0.0029912	0.0486517
100043138		2.95	Up	0.00272369	0.0468119
Bag5	BCL2-associated athanogene 5, mRNA (cDNA clone MGC:46997 IMAGE:5066679)	2.95	Up	0.000136992	0.03284
Apc2	Adenomatosis polyposis coli 2 (Apc2), mRNA	2.95	Up	0.00864831	0.0671427
Tom1l1	Adaptor molecule SRCASM (Srcasm)	2.94	Up	0.00339592	0.0500012
Srf	Serum response factor (Srf), mRNA	2.94	Up	0.00436847	0.0541469
Nbeal1	Neurobeachin like 1, mRNA (cDNA clone IMAGE:6835095)	2.94	Up	0.00521209	0.0563475
Smad6	MAD homolog 6 (Drosophila) (Smad6), mRNA	2.94	Up	0.00924163	0.0690403
Utp20	UTP20, small subunit (SSU) processome component, homolog (yeast), mRNA (cDNA clone IMAGE:3494784)	2.93	Up	0.00207968	0.043062
Samd10	Sterile alpha motif domain containing 10, mRNA (cDNA clone MGC:56770 IMAGE:6311715)	2.93	Up	0.00583632	0.0584826
Myst4	MYST histone acetyltransferase monocytic leukemia 4 (Myst4), mRNA	2.93	Up	0.00382061	0.0518111
4932431H17Rik	RIKEN cDNA 4932431H17 gene (4932431H17Rik), mRNA	2.93	Up	0.0144736	0.0844934
Ocln	Occludin (Ocln), mRNA	2.92	Up	0.00459881	0.0546902
Sec14l4	SEC14-like 4 (S. cerevisiae), mRNA (cDNA clone IMAGE:5097361)	2.92	Up	0.0436368	0.149898
674164	similar to Nhp2 non-histone chromosome protein 2-like 1	2.92	Up	0.00117787	0.0371732
Pfkfb2	6-phosphofructo-2-kinase/fructose-2,6-biphosphatase 2, mRNA (cDNA clone MGC:25723 IMAGE:3979400)	2.92	Up	0.00797857	0.0653761
Cage1	Cancer antigen 1 (Cage1), mRNA	2.92	Up	0.0179385	0.0924149
Tmem86a	Transmembrane protein 86A (Tmem86a), mRNA	2.92	Up	0.00272334	0.0468119
Mlph	Melanophilin (Mlph), mRNA	2.91	Up	0.0092146	0.068965
Dusp16	Dual specificity phosphatase 16 (Dusp16), transcript variant A1, mRNA	2.91	Up	0.00826174	0.0660697
Unc13b	Unc-13 homolog B (C. elegans), mRNA (cDNA clone IMAGE:5367645)	2.91	Up	0.0180293	0.092643
Pik3cb	Phosphatidylinositol 3-kinase, catalytic, beta polypeptide, mRNA (cDNA clone MGC:150132 IMAGE:40110218)	2.91	Up	0.0026974	0.0467668
C920006O11Rik	PREDICTED: Mus musculus RIKEN cDNA C920006O11 gene (C920006O11Rik), mRNA	2.91	Up	0.00580571	0.0584017
Cldn1	Claudin 1, mRNA (cDNA clone MGC:5767 IMAGE:3491319)	2.91	Up	0.0123733	0.0785895
Spink5	Serine peptidase inhibitor, Kazal type 5 (Spink5), mRNA	2.91	Up	0.00541145	0.0571815
Kcnh1	Potassium voltage-gated channel, subfamily H (eag-related), member 1 (Kcnh1), transcript variant 1, mRNA	2.91	Up	0.00575861	0.0581769
Tnrc4	Trinucleotide repeat containing 4, mRNA (cDNA clone MGC:66604 IMAGE:6401356)	2.9	Up	0.0394271	0.140768
Cyp26b1	Cytochrome P450, family 26, subfamily b, polypeptide 1, mRNA (cDNA clone MGC:67317 IMAGE:6400154)	2.9	Up	0.00282906	0.0475018
Rab11fip4	MKIAA1821 protein	2.9	Up	0.00357488	0.0507844
6230409E13Rik	RIKEN cDNA 6230409E13 gene, mRNA (cDNA clone IMAGE:6417471)	2.9	Up	0.0468236	0.155609
Ppfia1	Protein tyrosine phosphatase, receptor type, f polypeptide (PTPRF), interacting protein, alpha 1, mRNA (cDNA clone IMAGE:3965	2.89	Up	0.00592811	0.0586671
Wnt9a	Wingless-type MMTV integration site 9A (Wnt9a), mRNA	2.89	Up	0.00143515	0.0387866
Cdon	Cell adhesion molecule-related/down-regulated by oncogenes (Cdon), mRNA	2.89	Up	0.00573042	0.0581289
625540	predicted gene 6598	2.89	Up	0.00724588	0.0630903
D18Ertd653e	DNA segment, Chr 18, ERATO Doi 653, expressed, mRNA (cDNA clone IMAGE:4488884)	2.89	Up	0.00487333	0.0553884
Prrx2	Paired related homeobox 2 (Prrx2), mRNA	2.88	Up	0.0117792	0.0768551
Ache	Acetylcholinesterase (Ache), mRNA	2.88	Up	0.0117792	0.0768551
2610307P16Rik	PREDICTED: Mus musculus RIKEN cDNA 2610307P16 gene (2610307P16Rik), mRNA	2.88	Up	0.0166098	0.0893831
BC031748	CDNA sequence BC031748 (BC031748), mRNA	2.88	Up	0.000313599	0.03284
Klf7	Kruppel-like factor 7 (ubiquitous), mRNA (cDNA clone MGC:30443 IMAGE:3601534)	2.87	Up	0.00139068	0.0387866
Lats1	Large tumor suppressor 1 (Lats1)	2.87	Up	0.00802358	0.0655121
Btbd3	BTB (POZ) domain containing 3 (Btbd3), transcript variant 1, mRNA	2.87	Up	0.00387782	0.0521396
Card14	Caspase recruitment domain family, member 14, mRNA (cDNA clone MGC:28122 IMAGE:3979883)	2.86	Up	0.000748711	0.0361863
100042378	predicted gene 3811	2.86	Up	0.0221131	0.103134
Tcfap4	Transcription factor AP4 (Tcfap4), mRNA	2.86	Up	0.036523	0.134463
Naif1	Nuclear apoptosis inducing factor 1 (Naif1), mRNA	2.86	Up	0.0442556	0.149898
Gbp1	Guanylate binding protein 1 (Gbp1), mRNA	2.85	Up	0.0032898	0.049636
Cd3eap	CD3E antigen, epsilon polypeptide associated protein (Cd3eap), mRNA	2.85	Up	0.00834813	0.0663796
Aktip	Thymoma viral proto-oncogene 1 interacting protein, mRNA (cDNA clone MGC:6133 IMAGE:3498984)	2.85	Up	0.0106235	0.0733259
6430537H07Rik	RIKEN cDNA 6430537H07 gene, mRNA (cDNA clone MGC:30738 IMAGE:3984456)	2.84	Up	0.0143671	0.0842171
Slc12a2	Solute carrier family 12, member 2 (Slc12a2), mRNA	2.84	Up	0.00357583	0.0507844
Pnma1	Paraneoplastic antigen MA1 (Pnma1), mRNA	2.84	Up	3.21694e-05	0.0314293
Spire2	Spire homolog 2 (Drosophila), mRNA (cDNA clone MGC:31610 IMAGE:4506974)	2.84	Up	0.00393551	0.0522687
Llgl2	Lethal giant larvae homolog 2 (Drosophila), mRNA (cDNA clone MGC:27928 IMAGE:3584689)	2.84	Up	0.00122604	0.0374975
Dennd1b	DENN/MADD domain containing 1B, mRNA (cDNA clone MGC:176351 IMAGE:9056002)	2.83	Up	0.00452816	0.0546525
Carf	Calcium response factor (Carf), mRNA	2.83	Up	0.036105	0.133511
Slc45a4	Solute carrier family 45, member 4 (Slc45a4), mRNA	2.83	Up	0.0275082	0.114377
Barx2	BarH-like homeobox 2, mRNA (cDNA clone MGC:13916 IMAGE:3980774)	2.82	Up	0.000434347	0.0336178
330129	predicted gene 5109	2.82	Up	0.0177727	0.0920268
Muc20	Mucin 20 (Muc20), transcript variant 2, mRNA	2.82	Up	0.000205154	0.03284
Rgs20	Regulator of G-protein signaling 20 (Rgs20), mRNA	2.81	Up	0.0339746	0.128465
Slc44a3	Solute carrier family 44, member 3 (Slc44a3), mRNA	2.81	Up	0.00579682	0.0584017
Osbpl3	Oxysterol binding protein-like 3 (Osbpl3), mRNA	2.81	Up	0.0119866	0.0774472
100048834	similar to GTPase KRas precursor (K-Ras 2) (Ki-Ras) (c-K-ras) (c-Ki-ras)	2.81	Up	0.00640826	0.0603764
100048879	similar to phosphofurin acidic cluster sorting protein 2	2.8	Up	0.0414862	0.145312
Gse1	Genetic suppressor element 1, mRNA (cDNA clone IMAGE:4486777)	2.8	Up	0.000864257	0.0361934
A230107C01Rik	RIKEN cDNA A230107C01 gene, mRNA (cDNA clone IMAGE:4456622)	2.8	Up	0.0390694	0.140083
Cul9	Cullin 9, mRNA (cDNA clone IMAGE:4486757)	2.8	Up	2.64959e-05	0.0314293
Pdlim5	PDZ and LIM domain 5, mRNA (cDNA clone MGC:46824 IMAGE:4457868)	2.79	Up	0.00164963	0.0406287
Doc2b	Double C2, beta (Doc2b), mRNA	2.79	Up	0.00849982	0.0666168
Cnga4	Cyclic nucleotide gated channel alpha 4 (Cnga4), mRNA	2.79	Up	0.00757721	0.064281
Plekhh1	Pleckstrin homology domain containing, family H (with MyTH4 domain) member 1, mRNA (cDNA clone IMAGE:3495084)	2.79	Up	0.00136423	0.0387573
Orm1	Orosomucoid 1, mRNA (cDNA clone MGC:14080 IMAGE:4162961)	2.79	Up	0.00375372	0.0514621
C630028N24Rik	CDNA clone IMAGE:40092312	2.79	Up	0.0208978	0.0999915
Ptges2	Prostaglandin E synthase 2 (Ptges2), mRNA	2.78	Up	0.000558192	0.0347733
Thrb	Thyroid hormone receptor beta (Thrb), transcript variant 2, mRNA	2.78	Up	0.016974	0.0899589
Tspan17	Tetraspanin 17 (Tspan17), mRNA	2.78	Up	0.0013528	0.038741
2310057J16Rik	RIKEN cDNA 2310057J16 gene (2310057J16Rik), mRNA	2.78	Up	0.00178062	0.0417602
Lpin2	Lipin 2, mRNA (cDNA clone MGC:46819 IMAGE:5101211)	2.78	Up	0.00246572	0.0455354
Zcchc7	Zinc finger, CCHC domain containing 7 (Zcchc7), transcript variant 1, mRNA	2.77	Up	0.0277293	0.114882
Marveld3	MARVEL (membrane-associating) domain containing 3 (Marveld3), transcript variant 1, mRNA	2.77	Up	0.00105558	0.0370105
Nek5	NIMA (never in mitosis gene a)-related expressed kinase 5, mRNA (cDNA clone MGC:54821 IMAGE:6311513)	2.77	Up	0.0120621	0.0776526
Duox1	Dual oxidase 1 (Duox1), mRNA	2.77	Up	0.00958276	0.0700874
Chml	Choroideremia-like (Chml), mRNA	2.77	Up	0.026772	0.112877
Dact1	Dapper 1	2.77	Up	0.00920707	0.068965
433036	PREDICTED: Mus musculus similar to zinc finger protein 654 (LOC433036), mRNA	2.76	Up	0.00842499	0.0665254
Zbtb38	CtBP-interacting BTB zinc finger protein	2.76	Up	0.0145465	0.0846737
Slc5a9	Solute carrier family 5 (sodium/glucose cotransporter), member 9 (Slc5a9), mRNA	2.76	Up	0.0118841	0.0771712
Dusp8	Dual specificity phosphatase 8 (Dusp8), mRNA	2.76	Up	0.000253549	0.03284
Itgb4	Integrin beta 4, mRNA (cDNA clone IMAGE:4911096)	2.76	Up	0.000614261	0.0353582
Prkcz	Protein kinase C, zeta (Prkcz), transcript variant 1, mRNA	2.75	Up	0.0156352	0.0868934
Myo16	Myosin XVI, mRNA (cDNA clone MGC:183962 IMAGE:9087962)	2.75	Up	0.00151685	0.0394819
Rab3il1	RAB3A interacting protein (rabin3)-like 1 (Rab3il1), mRNA	2.75	Up	0.00104521	0.0369971
Ralgps1	Ral GEF with PH domain and SH3 binding motif 1, mRNA (cDNA clone MGC:99991 IMAGE:30536315)	2.75	Up	0.0166193	0.0893831
Ttc9	Tetratricopeptide repeat domain 9, mRNA (cDNA clone IMAGE:3966257)	2.75	Up	0.00347042	0.0503515
2310076L09Rik	RIKEN cDNA 2310076L09 gene (2310076L09Rik), transcript variant 1, mRNA	2.75	Up	0.00300205	0.0486517
Arrdc1	Arrestin domain containing 1, mRNA (cDNA clone MGC:28029 IMAGE:3662534)	2.75	Up	0.0116559	0.0767379
Scn5a	Sodium channel, voltage-gated, type V, alpha (Scn5a), mRNA	2.75	Up	0.00406675	0.0525788
A930001N09Rik	RIKEN cDNA A930001N09 gene, mRNA (cDNA clone MGC:132997 IMAGE:40062559)	2.75	Up	0.0069915	0.0623655
Btbd9	BTB (POZ) domain containing 9, mRNA (cDNA clone IMAGE:4503763)	2.75	Up	0.00806792	0.0656544
100043179	predicted gene 4280	2.74	Up	0.0240187	0.107536
Pcsk4	PC4	2.74	Up	0.037553	0.136593
Spnb3	Beta III spectrin (Spnb3)	2.74	Up	0.0030575	0.0488135
Sec31b	Sec31 homolog B (S. cerevisiae) (Sec31b), mRNA	2.73	Up	0.0180387	0.092643
2010305A19Rik	RIKEN cDNA 2010305A19 gene, mRNA (cDNA clone MGC:8003 IMAGE:3585966)	2.73	Up	0.00331995	0.0496843
Krt19	Keratin 19, mRNA (cDNA clone MGC:25344 IMAGE:2655016)	2.73	Up	0.0138359	0.0828505
Taf1c	TATA box binding protein (Tbp)-associated factor, RNA polymerase I, C (Taf1c), mRNA	2.73	Up	0.00108651	0.0370105
Hook2	Hook homolog 2 (Drosophila), mRNA (cDNA clone IMAGE:4976545)	2.72	Up	0.00286917	0.0478847
Tulp2	Tubby like protein 2 (Tulp2)	2.72	Up	0.037768	0.136883
Shprh	SNF2 histone linker PHD RING helicase, mRNA (cDNA clone IMAGE:3596125)	2.72	Up	0.011021	0.0747304
Tll2	Tolloid-like-2 protein (Tll2)	2.72	Up	0.0246108	0.109031
Nlrx1	NLR family member X1, mRNA (cDNA clone IMAGE:4987053)	2.72	Up	0.000408167	0.0333996
AU042651	Expressed sequence AU042651, mRNA (cDNA clone MGC:130189 IMAGE:40052351)	2.71	Up	0.00037918	0.0328458
Meis1	Meis homeobox 1, mRNA (cDNA clone MGC:36059 IMAGE:5344307)	2.71	Up	0.00391237	0.0522143
Zfp316	Zinc finger protein 316 (Zfp316), mRNA	2.71	Up	0.00513591	0.0560881
Phc3	Polyhomeotic-like 3 (Drosophila) (Phc3), mRNA	2.71	Up	0.00772408	0.0646046
Wdfy2	WD repeat and FYVE domain containing 2, mRNA (cDNA clone MGC:141241 IMAGE:40056912)	2.71	Up	0.00707627	0.0626591
ENSMUSG00000045455	PREDICTED: Mus musculus similar to small zinc finger-like protein (LOC100039343), mRNA	2.7	Up	0.0324775	0.125308
Rnf208	Ring finger protein 208, mRNA (cDNA clone MGC:41319 IMAGE:5254639)	2.7	Up	0.00699042	0.0623655
Has3	Hyaluronan synthase 3 (Has3), mRNA	2.7	Up	0.00820658	0.0659765
Zfp167	PREDICTED: Mus musculus zinc finger protein 167 (Zfp167), mRNA	2.7	Up	0.00263914	0.0464183
1700019L03Rik	RIKEN cDNA 1700019L03 gene, mRNA (cDNA clone MGC:148224 IMAGE:40107283)	2.7	Up	0.0445072	0.150117
9430008C03Rik	PREDICTED: Mus musculus RIKEN cDNA 9430008C03 gene, transcript variant 2 (9430008C03Rik), mRNA	2.69	Up	0.000902601	0.0361934
Acvr2b	Activin receptor IIB (Acvr2b), mRNA	2.69	Up	0.00627139	0.059971
Ggn	Gametogenetin, mRNA (cDNA clone MGC:102222 IMAGE:30610755)	2.69	Up	0.010887	0.0742256
Scnn1a	Epithelial sodium channel alpha subunit	2.69	Up	0.000399704	0.033143
Zfp839	Zinc finger protein 839, mRNA (cDNA clone MGC:183643 IMAGE:9087643)	2.68	Up	0.00308735	0.0489141
54137	proacrosin binding protein	2.68	Up	0.00273882	0.0469116
666235	predicted gene 7996	2.68	Up	0.0124006	0.0786109
ENSMUSG00000045048	PREDICTED: Mus musculus similar to START domain-containing 6 protein (LOC100042622), mRNA	2.67	Up	0.0499103	0.162228
100043329	PREDICTED: Mus musculus hypothetical protein LOC100043329 (LOC100043329), mRNA	2.67	Up	0.0106667	0.073514
Dpy19l4	Dpy-19-like 4 (C. elegans), mRNA (cDNA clone MGC:182469 IMAGE:9056363)	2.67	Up	0.00983306	0.0708407
Ehf	Ets homologous factor, mRNA (cDNA clone IMAGE:3660677)	2.67	Up	0.0155402	0.0866096
Zcchc5	Zinc finger, CCHC domain containing 5 (Zcchc5), mRNA	2.67	Up	0.00424648	0.0536015
Tyw3	TRNA-yW synthesizing protein 3 homolog (S. cerevisiae), mRNA (cDNA clone MGC:176001 IMAGE:9055652)	2.67	Up	0.00641381	0.0603764
Six1	Sine oculis-related homeobox 1 homolog (Drosophila), mRNA (cDNA clone MGC:30484 IMAGE:4188451)	2.66	Up	0.0128362	0.0798
Igsf5	Immunoglobulin superfamily, member 5 (Igsf5), mRNA	2.65	Up	0.0121284	0.0777763
Pde9a	Phosphodiesterase 9A (Pde9a), mRNA	2.65	Up	0.00476982	0.0548919
Jrk	Jerky, mRNA (cDNA clone IMAGE:4009864)	2.65	Up	0.00589344	0.0586609
Ppp1r12b	Protein phosphatase 1, regulatory (inhibitor) subunit 12B, mRNA (cDNA clone MGC:175633 IMAGE:40131049)	2.65	Up	0.0105533	0.0730601
Anxa1	Annexin A1, mRNA (cDNA clone MGC:8074 IMAGE:3587973)	2.64	Up	0.0018896	0.0424752
Slc45a3	Solute carrier family 45, member 3 (Slc45a3), mRNA	2.64	Up	0.00104731	0.0370105
627094	predicted gene 6731	2.64	Up	0.0257564	0.11185
Perld1	Per1-like domain containing 1, mRNA (cDNA clone IMAGE:4225070)	2.64	Up	0.00442483	0.0543692
Trcg1	Taste receptor protein 1 (Trcg1), mRNA	2.64	Up	0.00764826	0.0645397
Cmah	CMAH mRNA for CMP-NeuAc hydroxylase, complete cds, major form of alternative splicing	2.63	Up	0.0176154	0.0916741
Msc	Musculin (Msc), mRNA	2.63	Up	0.00195683	0.0427674
Ccdc61	Coiled-coil domain containing 61 (Ccdc61), mRNA	2.63	Up	0.0135963	0.0819657
Vav2	Vav 2 oncogene (Vav2), mRNA	2.63	Up	0.00697208	0.0623655
Cyb5rl	Cytochrome b5 reductase-like, mRNA (cDNA clone IMAGE:3584113)	2.63	Up	0.00868985	0.0673286
Trib3	TRB-3	2.63	Up	0.00157037	0.0400919
4931406H21Rik	RIKEN cDNA 4931406H21 gene, mRNA (cDNA clone MGC:182348 IMAGE:9056242)	2.63	Up	0.0141495	0.0836247
Hmga2	High mobility group AT-hook 2 (Hmga2), mRNA	2.63	Up	0.00892375	0.0681688
Cdc42ep1	CDC42 effector protein (Rho GTPase binding) 1 (Cdc42ep1), mRNA	2.62	Up	0.00215469	0.0435837
Lrrc16a	Leucine rich repeat containing 16A, mRNA (cDNA clone IMAGE:4014128)	2.62	Up	0.005712	0.0581289
Col8a1	Collagen, type VIII, alpha 1, mRNA (cDNA clone MGC:18687 IMAGE:3674027)	2.61	Up	0.00229623	0.0443406
OTTMUSG00000010681	Predicted gene, OTTMUSG00000010681 (OTTMUSG00000010681), mRNA	2.61	Up	0.0135392	0.0817899
Radil	MKIAA1849 protein	2.61	Up	0.00436344	0.0541439
Suv420h1	Suppressor of variegation 4-20 homolog 1 (Drosophila) (Suv420h1), mRNA	2.61	Up	0.00133475	0.0386168
Itga8	Integrin alpha8	2.61	Up	0.00772101	0.0646046
Serf1	Small EDRK-rich factor 1, mRNA (cDNA clone MGC:41144 IMAGE:1510984)	2.61	Up	0.00195978	0.0427674
Ptpn21	Protein tyrosine phosphatase, non-receptor type 21 (Ptpn21), mRNA	2.6	Up	0.00669291	0.0613446
Pld2	Phospholipase D2 (Pld2), mRNA	2.6	Up	0.00370077	0.0512395
Krt20	Keratin 20 (Krt20), mRNA	2.6	Up	0.00514694	0.0560881
Adfp	C57BL/6J adipose differentiation-related protein	2.6	Up	0.020157	0.0980773
Sulf2	Sulfatase 2 (Sulf2), mRNA	2.6	Up	0.00268671	0.0466985
Cited4	Cbp/p300-interacting transactivator, with Glu/Asp-rich carboxy-terminal domain, 4, mRNA (cDNA clone IMAGE:3670674)	2.6	Up	0.0359332	0.133104
100042995		2.6	Up	0.00407971	0.052615
Dnm1	Dynamin 1, mRNA (cDNA clone MGC:25354 IMAGE:4506865)	2.6	Up	0.000884713	0.0361934
Sh3bp5l	SH3 binding domain protein 5 like, mRNA (cDNA clone IMAGE:3582274)	2.6	Up	0.000437445	0.0336237
Hdac11	Histone deacetylase 11 (Hdac11), mRNA	2.6	Up	0.00671905	0.0614158
Mtss1	Metastasis suppressor 1, mRNA (cDNA clone IMAGE:5343395)	2.6	Up	0.000543834	0.0347733
Tymp	Thymidine phosphorylase (Tymp), mRNA	2.59	Up	0.0227888	0.10468
Ecel1	Endothelin converting enzyme-like 1 (Ecel1), mRNA	2.59	Up	0.0413447	0.14491
EG666359	PREDICTED: Mus musculus predicted gene, EG666359 (EG666359), misc RNA	2.59	Up	0.0425744	0.147795
Fv1	Friend virus susceptibility 1 (Fv1), mRNA	2.58	Up	0.00656758	0.0611306
Ttll3	Tubulin tyrosine ligase-like family, member 3 (Ttll3), transcript variant 1, mRNA	2.58	Up	0.000699846	0.0358021
Fam108c	Family with sequence similarity 108, member C (Fam108c), mRNA	2.58	Up	0.00344903	0.0501742
Spnb5	PREDICTED: Mus musculus spectrin beta 5 (Spnb5), mRNA	2.58	Up	0.0075217	0.0641731
Tead4	ETF-related factor-2a (ETFR-2a)	2.57	Up	0.00688702	0.0621253
D4Bwg0951e	DNA segment, Chr 4, Brigham & Womens Genetics 0951 expressed, mRNA (cDNA clone MGC:40727 IMAGE:5354204)	2.57	Up	0.0262781	0.112711
Usp54	Ubiquitin specific peptidase 54 (Usp54), mRNA	2.57	Up	0.00542272	0.0571845
Kif24	Kinesin family member 24 (Kif24), mRNA	2.57	Up	0.00649482	0.0608188
Amotl2	Angiomotin like 2, mRNA (cDNA clone IMAGE:4164755)	2.57	Up	0.0013837	0.0387866
Eif2c4	Eukaryotic translation initiation factor 2C, 4 (Eif2c4), mRNA	2.57	Up	0.00828235	0.0660697
Tacc2	Transforming, acidic coiled-coil containing protein 2, mRNA (cDNA clone IMAGE:3589967)	2.57	Up	0.0223033	0.103634
Chmp4c	RIKEN cDNA 2310010I16 gene, mRNA (cDNA clone IMAGE:3603631)	2.57	Up	0.00351506	0.0505883
Rage	Renal tumor antigen, mRNA (cDNA clone IMAGE:5401911)	2.57	Up	0.0153148	0.086396
Zfp583	Zinc finger protein 583 (Zfp583), mRNA	2.57	Up	0.00220131	0.0437904
Trim68	Tripartite motif-containing 68, mRNA (cDNA clone MGC:25704 IMAGE:3675490)	2.56	Up	0.00713929	0.0627806
Myo6	Mus musculus, clone IMAGE:4242613, mRNA	2.56	Up	0.00987315	0.0709227
Crb3	Crumbs homolog 3 (Drosophila), mRNA (cDNA clone MGC:37326 IMAGE:4975562)	2.56	Up	0.00283653	0.0475406
2410025L10Rik	RIKEN cDNA 2410025L10 gene, mRNA (cDNA clone MGC:184095 IMAGE:9088084)	2.56	Up	0.00115257	0.0371391
Slc24a6	Solute carrier family 24 (sodium/potassium/calcium exchanger), member 6 (Slc24a6), mRNA	2.56	Up	0.00120508	0.0373504
Gpatch4	G patch domain containing 4, mRNA (cDNA clone MGC:28443 IMAGE:4039649)	2.55	Up	0.0176977	0.0918612
666730	predicted gene 8261	2.55	Up	0.0107265	0.0737242
B430203M17Rik	RIKEN cDNA B430203M17 gene, mRNA (cDNA clone MGC:183880 IMAGE:9087880)	2.55	Up	0.00477471	0.0548919
Gapdhs	Glyceraldehyde-3-phosphate dehydrogenase, spermatogenic (Gapdhs), mRNA	2.55	Up	0.0443288	0.149917
Gigyf1	GRB10 interacting GYF protein 1 (Gigyf1), mRNA	2.54	Up	0.0110215	0.0747304
Pcdh21	Protocadherin 21 (Pcdh21), mRNA	2.54	Up	0.019107	0.0953315
Mansc1	MANSC domain containing 1, mRNA (cDNA clone IMAGE:5052878)	2.54	Up	0.0181299	0.0928162
Txnip	Thioredoxin interacting protein, mRNA (cDNA clone MGC:25534 IMAGE:3591421)	2.54	Up	0.0227426	0.104643
Usp20	Ubiquitin specific peptidase 20, mRNA (cDNA clone IMAGE:3672749)	2.54	Up	0.00425423	0.0536015
Rasl11b	RAS-like, family 11, member B, mRNA (cDNA clone MGC:7064 IMAGE:3156762)	2.54	Up	0.00223019	0.0441027
St5	Suppression of tumorigenicity 5, mRNA (cDNA clone IMAGE:4984792)	2.54	Up	0.00190679	0.0426069
2510012J08Rik	RIKEN cDNA 2510012J08 gene, mRNA (cDNA clone IMAGE:5344831)	2.54	Up	0.000285859	0.03284
Rab23	RAB23, member RAS oncogene family, mRNA (cDNA clone MGC:36145 IMAGE:5323566)	2.54	Up	0.0215542	0.101768
Gna14	Guanine nucleotide binding protein, alpha 14, mRNA (cDNA clone MGC:36137 IMAGE:5375817)	2.54	Up	0.00777757	0.0647257
631097	predicted gene 7054	2.53	Up	0.0313899	0.123344
Rassf6	CDNA clone IMAGE:3675158	2.53	Up	0.00172348	0.0412863
Epgn	Epithelial mitogen (Epgn), mRNA	2.53	Up	0.00542155	0.0571845
D630045J12Rik	PREDICTED: Mus musculus RIKEN cDNA D630045J12 gene (D630045J12Rik), mRNA	2.53	Up	0.00516241	0.0561514
Amigo1	Adhesion molecule with Ig like domain 1 (Amigo1), mRNA	2.53	Up	0.00979387	0.0707193
Harbi1	Harbinger transposase derived 1, mRNA (cDNA clone MGC:106582 IMAGE:5716740)	2.53	Up	0.000692296	0.0358021
100042517	PREDICTED: Mus musculus hypothetical protein LOC100042517 (LOC100042517), mRNA	2.52	Up	0.0341522	0.128891
Fam46b	Family with sequence similarity 46, member B, mRNA (cDNA clone MGC:47481 IMAGE:4913445)	2.52	Up	0.0104011	0.0724335
Prkab1	Protein kinase, AMP-activated, beta 1 non-catalytic subunit (Prkab1), mRNA	2.52	Up	0.00239569	0.0451876
100044038	hypothetical protein LOC100044038	2.52	Up	0.0184183	0.0935501
Helz	Helicase with zinc finger domain, mRNA (cDNA clone IMAGE:4007187)	2.52	Up	0.00874686	0.0674566
Prdm10	PR domain containing 10 (Prdm10), mRNA	2.52	Up	0.00297089	0.0485548
Efhc1	EF-hand domain containing 1 (Efhc1)	2.52	Up	0.000516101	0.0345152
E130308A19Rik	RIKEN cDNA E130308A19 gene (E130308A19Rik), transcript variant 1, mRNA	2.51	Up	0.0354932	0.132078
Wee1	WEE 1 homolog 1 (S. pombe), mRNA (cDNA clone MGC:11504 IMAGE:3156953)	2.51	Up	0.00198879	0.0429799
Nhlrc3	CDNA clone IMAGE:40055873	2.51	Up	0.00827756	0.0660697
Shb	Src homology 2 domain-containing transforming protein B, mRNA (cDNA clone IMAGE:5135741)	2.51	Up	0.00727847	0.0632744
Gcn1l1	GCN1 general control of amino-acid synthesis 1-like 1 (yeast), mRNA (cDNA clone IMAGE:4241519)	2.51	Up	0.0013134	0.0384574
Has1	Hyaluronan synthase1 (Has1), mRNA	2.51	Up	0.00116518	0.0371391
Zzef1	Zinc finger, ZZ-type with EF hand domain 1, mRNA (cDNA clone IMAGE:4194479)	2.51	Up	0.00478046	0.0548919
Cbx8	Chromobox homolog 8 (Drosophila Pc class), mRNA (cDNA clone MGC:25653 IMAGE:4456898)	2.51	Up	0.00324815	0.0496294
Kcnk3	CTBAK	2.5	Up	0.0154365	0.0864453
EG545989	PREDICTED: Mus musculus predicted gene, EG545989 (EG545989), mRNA	2.5	Up	0.011742	0.0767931
Akap9	A kinase (PRKA) anchor protein (yotiao) 9 (Akap9), mRNA	2.5	Up	0.0120898	0.0777114
Ptpru	Protein tyrosine phosphatase, receptor type, U (Ptpru), transcript variant 1, mRNA	2.5	Up	0.0161929	0.0884644
Amdhd2	Amidohydrolase domain containing 2, mRNA (cDNA clone MGC:47163 IMAGE:5101453)	2.49	Up	0.0382222	0.137925
Cldn4	Claudin 4 (Cldn4), mRNA	2.49	Up	0.00227338	0.0442004
Arhgef16	Rho guanine nucleotide exchange factor (GEF) 16, mRNA (cDNA clone IMAGE:3667874)	2.49	Up	0.00158966	0.0403232
Spnb1	Spectrin beta 1 (Spnb1), mRNA	2.49	Up	0.00021939	0.03284
Pdrg1	P53 and DNA damage regulated 1, mRNA (cDNA clone MGC:25789 IMAGE:4020218)	2.49	Up	0.00118716	0.0371781
Atf7	Activating transcription factor 7 (Atf7), mRNA	2.48	Up	0.00300857	0.0486517
Add3	Adducin 3 (gamma), mRNA (cDNA clone MGC:46880 IMAGE:4506748)	2.48	Up	0.00229653	0.0443406
Mpzl3	Myelin protein zero-like 3 (Mpzl3), transcript variant 2, mRNA	2.48	Up	0.00226252	0.0442004
Ranbp17	RAN binding protein 17 (Ranbp17), mRNA	2.48	Up	0.0103401	0.0721761
Nefm	Neurofilament, medium polypeptide (Nefm), mRNA	2.48	Up	0.0138803	0.0829728
Ypel1	Yippee-like 1 (Drosophila) (Ypel1), mRNA	2.47	Up	0.0013446	0.038741
381155	RIKEN cDNA 9630014M24 gene	2.47	Up	0.0111527	0.0752517
Pkd2l2	Polycystic kidney disease 2-like 2 (Pkd2l2), mRNA	2.47	Up	0.0408401	0.144023
Zfp579	Zinc finger protein 579 (Zfp579), mRNA	2.47	Up	0.000561749	0.0347733
Ttll4	Polyglutamylase (Ttll4 gene), strain C57BL6	2.47	Up	0.00838223	0.0664719
Irs2	Insulin receptor substrate 2, mRNA (cDNA clone MGC:182676 IMAGE:9056570)	2.47	Up	0.00137596	0.0387866
Acss3	Acyl-CoA synthetase short-chain family member 3 (Acss3), transcript variant 1, mRNA	2.47	Up	0.0496401	0.161656
AU041133	PREDICTED: Mus musculus expressed sequence AU041133 (AU041133), mRNA	2.46	Up	0.0315345	0.123719
Zfr2	Zinc finger RNA binding protein 2 (Zfr2), mRNA	2.46	Up	0.0419023	0.14634
Agap1	ArfGAP with GTPase domain, ankyrin repeat and PH domain 1 (Agap1), transcript variant 2, mRNA	2.46	Up	0.000833418	0.0361934
9430023L20Rik	RIKEN cDNA 9430023L20 gene (9430023L20Rik), mRNA	2.46	Up	0.00459174	0.0546902
Usp36	MKIAA1453 protein	2.46	Up	0.0021943	0.0437904
Lrsam1	Leucine rich repeat and sterile alpha motif containing 1 (Lrsam1), mRNA	2.45	Up	0.00176711	0.0416861
EG626280	PREDICTED: Mus musculus predicted gene, EG626280 (EG626280), mRNA	2.45	Up	0.00866457	0.0671778
Dmrt2	Doublesex and mab-3 related transcription factor 2, mRNA (cDNA clone MGC:41586 IMAGE:1248080)	2.45	Up	0.0264545	0.112711
217536	predicted gene 1818	2.45	Up	0.0258078	0.111918
Dnmt3b	DNA cytosine methyltransferase 3b6 (Dnmt3b6) mRNA, complete cds; alternatively spliced	2.45	Up	0.0463902	0.154621
666981	predicted gene 8401	2.45	Up	0.0323778	0.125143
D930016D06Rik	RIKEN cDNA D930016D06 gene, mRNA (cDNA clone IMAGE:3499319)	2.45	Up	0.0368299	0.13509
Jmy	Junction-mediating and regulatory protein, mRNA (cDNA clone IMAGE:3991085)	2.44	Up	0.00703465	0.0624802
Golga4	Golgi autoantigen, golgin subfamily a, 4, mRNA (cDNA clone IMAGE:3496100)	2.44	Up	0.00575754	0.0581769
319823	RIKEN cDNA F630003A18 gene	2.44	Up	0.0444744	0.150117
Cd200r4	CD200 receptor 4, mRNA (cDNA clone MGC:163577 IMAGE:40130223)	2.44	Up	0.0444744	0.150117
Kdm3a	Jumonji domain containing 1A, mRNA (cDNA clone IMAGE:5362233)	2.44	Up	0.0159547	0.0877747
Klhdc1	Kelch domain containing 1, mRNA (cDNA clone MGC:141301 IMAGE:40057794)	2.44	Up	0.00151815	0.0394819
Dhx32	DEAH (Asp-Glu-Ala-His) box polypeptide 32 (Dhx32), mRNA	2.44	Up	0.0278943	0.115269
100042236		2.44	Up	0.0113193	0.0758117
Zc3h12b	Zinc finger CCCH-type containing 12B (Zc3h12b), mRNA	2.44	Up	0.0132867	0.0809439
Uprt	Uracil phosphoribosyltransferase (FUR1) homolog (S. cerevisiae), mRNA (cDNA clone MGC:182956 IMAGE:9087570)	2.44	Up	0.00647277	0.0607561
EG628746	PREDICTED: Mus musculus predicted gene, EG628746 (EG628746), mRNA	2.43	Up	0.012303	0.0784414
Smox	Polyamine oxidase-s	2.43	Up	0.00241759	0.0453541
Cep70	Centrosomal protein 70 (Cep70), mRNA	2.43	Up	0.0419562	0.146402
Cyp11a1	Cytochrome P450, family 11, subfamily a, polypeptide 1 (Cyp11a1), nuclear gene encoding mitochondrial protein, mRNA	2.43	Up	0.015392	0.0864453
Uhmk1	U2AF homology motif (UHM) kinase 1 (Uhmk1), mRNA	2.43	Up	0.0130046	0.08016
Zfp317	Zinc finger protein 317, mRNA (cDNA clone MGC:66533 IMAGE:6417014)	2.43	Up	0.00143935	0.0387866
Lrfn4	Leucine rich repeat and fibronectin type III domain containing 4 (Lrfn4), mRNA	2.43	Up	0.012887	0.0799348
Zfp641	Zinc finger protein 641, mRNA (cDNA clone MGC:132922 IMAGE:40061301)	2.42	Up	0.0444882	0.150117
Mrgprb1	MAS-related GPR, member B1, mRNA (cDNA clone IMAGE:40101927)	2.42	Up	0.0365952	0.134586
Gas8	Growth arrest specific 8, mRNA (cDNA clone MGC:5993 IMAGE:3592695)	2.42	Up	0.0130498	0.0802239
Mex3b	Mex3 homolog B (C. elegans), mRNA (cDNA clone IMAGE:3500264)	2.42	Up	0.00150547	0.0393741
B4galnt1	Beta-1,4-N-acetyl-galactosaminyl transferase 1, mRNA (cDNA clone MGC:46928 IMAGE:5038560)	2.42	Up	0.00686675	0.0620419
Scn3a	Sodium channel, voltage-gated, type III, alpha (Scn3a), mRNA	2.42	Up	0.00759672	0.0643628
Ctdspl	CTD (carboxy-terminal domain, RNA polymerase II, polypeptide A) small phosphatase-like (Ctdspl), mRNA	2.41	Up	0.00290333	0.0481664
Jmjd4	Jumonji domain containing 4, mRNA (cDNA clone MGC:144022 IMAGE:40096667)	2.41	Up	0.0114189	0.076057
Ppfibp2	Protein tyrosine phosphatase, receptor-type, F interacting protein, binding protein 2, mRNA (cDNA clone IMAGE:3488375)	2.41	Up	0.00131758	0.0384587
1110018J18Rik	RIKEN cDNA 1110018J18 gene (1110018J18Rik), mRNA	2.41	Up	0.00292261	0.0482816
Mpp7	Membrane protein, palmitoylated 7 (MAGUK p55 subfamily member 7) (Mpp7), mRNA	2.41	Up	0.0124918	0.0788819
Rasl10a	RAS-like, family 10, member A (Rasl10a), mRNA	2.41	Up	0.0277701	0.114982
Zfp202	Zinc finger protein 202 (Zfp202), mRNA	2.41	Up	0.0138889	0.0829929
Tlr4	Toll-like receptor 4, mRNA (cDNA clone MGC:35879 IMAGE:3493732)	2.41	Up	0.0116552	0.0767379
Cspp1	Centrosome and spindle pole associated protein 1, mRNA (cDNA clone IMAGE:3995689)	2.41	Up	0.00317989	0.0494577
Slc26a9	SLC26A9 anion transporter/exchanger	2.41	Up	0.0150443	0.0857696
Ppapdc3	Phosphatidic acid phosphatase type 2 domain containing 3 (Ppapdc3), mRNA	2.41	Up	0.0316061	0.123895
Mmp15	Matrix metallopeptidase 15 (Mmp15), mRNA	2.41	Up	0.00619981	0.0596298
Brf1	BRF1 homolog, subunit of RNA polymerase III transcription initiation factor IIIB (S. cerevisiae), mRNA (cDNA clone MGC:7170 I	2.4	Up	0.000424514	0.0333996
Gm88	Gene model 88, (NCBI), mRNA (cDNA clone MGC:182859 IMAGE:9087473)	2.4	Up	0.0154604	0.0864453
2410066E13Rik	RIKEN cDNA 2410066E13 gene (2410066E13Rik), mRNA	2.4	Up	0.00614308	0.0593317
Sgsm2	Small G protein signaling modulator 2, mRNA (cDNA clone MGC:73452 IMAGE:6822416)	2.4	Up	0.00429708	0.053803
Foxn3	PREDICTED: Mus musculus hypothetical protein LOC100039892 (LOC100039892), mRNA	2.39	Up	0.0183356	0.0933541
Pip5k1c	Phosphatidylinositol-4-phosphate 5-kinase, type 1 gamma, mRNA (cDNA clone MGC:29231 IMAGE:5041431)	2.39	Up	0.00200366	0.0429799
Tpsb2	Tryptase beta 2, mRNA (cDNA clone MGC:36021 IMAGE:4983727)	2.39	Up	0.0143805	0.0842343
Ech1	Enoyl coenzyme A hydratase 1, peroxisomal (Ech1), mRNA	2.39	Up	0.0340685	0.128662
Ambra1	Autophagy/beclin 1 regulator 1 (Ambra1), transcript variant 2, mRNA	2.39	Up	0.00588126	0.0585819
C77080	Expressed sequence C77080, mRNA (cDNA clone IMAGE:4982645)	2.39	Up	0.00261895	0.0462638
Sftpd	Surfactant associated protein D, mRNA (cDNA clone MGC:5668 IMAGE:3601620)	2.38	Up	0.023898	0.107202
2008-03-01	Membrane-associated ring finger (C3HC4) 8, mRNA (cDNA clone MGC:62473 IMAGE:5709246)	2.38	Up	0.00367355	0.0511434
Tmtc1	Transmembrane and tetratricopeptide repeat containing 1 (Tmtc1), mRNA	2.38	Up	0.00104483	0.0369971
Eps8l2	EPS8-like 2 (Eps8l2), mRNA	2.38	Up	0.0017392	0.0414159
4930455F23Rik	RIKEN cDNA 4930455F23 gene (4930455F23Rik), mRNA	2.38	Up	0.013905	0.0830063
Plekhg3	Pleckstrin homology domain containing, family G (with RhoGef domain) member 3 (Plekhg3), mRNA	2.37	Up	0.00135946	0.038741
Actr5	ARP5 actin-related protein 5 homolog (yeast) (Actr5), mRNA	2.37	Up	0.0239771	0.10741
Tmem170b	PREDICTED: Mus musculus predicted gene, EG621976 (EG621976), mRNA	2.37	Up	0.0284301	0.116581
Tmem56	Transmembrane protein 56 (Tmem56), mRNA	2.37	Up	0.0157077	0.0871564
Srgap3	SLIT-ROBO Rho GTPase activating protein 3 (Srgap3), mRNA	2.37	Up	0.00159449	0.0403243
Klrg2	Killer cell lectin-like receptor subfamily G, member 2 (Klrg2), mRNA	2.37	Up	0.00323777	0.0495559
676764		2.37	Up	0.0112376	0.075557
2010107G23Rik	RIKEN cDNA 2010107G23 gene (2010107G23Rik), mRNA	2.37	Up	0.036118	0.133541
AK220484	CDNA sequence AK220484, mRNA (cDNA clone MGC:182666 IMAGE:9056560)	2.37	Up	0.034893	0.130762
Spryd3	SPRY domain containing 3, mRNA (cDNA clone IMAGE:3584069)	2.37	Up	0.000488418	0.034117
Ezr	Ezrin (Ezr), mRNA	2.37	Up	0.00492623	0.055412
Ndor1	PREDICTED: Mus musculus similar to ring finger protein 183 (LOC100039232), mRNA	2.37	Up	0.0080629	0.0656544
Cc2d2a	Coiled-coil and C2 domain containing 2A, mRNA (cDNA clone MGC:40866 IMAGE:5369681)	2.36	Up	0.00133175	0.0386168
Atpbd3	ATP binding domain 3 (Atpbd3), mRNA	2.36	Up	0.00761186	0.0643728
Zfp407	PREDICTED: Mus musculus zinc finger protein 407 (Zfp407), mRNA	2.36	Up	0.0123686	0.0785881
Rc3h1	RING CCCH (C3H) domains 1, mRNA (cDNA clone MGC:170289 IMAGE:8861684)	2.36	Up	0.00922956	0.0689873
Rps6ka5	Ribosomal protein S6 kinase, polypeptide 5 (Rps6ka5), mRNA	2.36	Up	0.014048	0.0832741
Rnf144b	Ring finger protein 144B (Rnf144b), mRNA	2.35	Up	0.00838095	0.0664719
Cyp39a1	Cytochrome P450, family 39, subfamily a, polypeptide 1, mRNA (cDNA clone MGC:46855 IMAGE:5352740)	2.35	Up	0.012311	0.0784743
Polr3b	Polymerase (RNA) III (DNA directed) polypeptide B (Polr3b), mRNA	2.35	Up	0.00907987	0.0686324
Slc7a3	Solute carrier family 7 (cationic amino acid transporter, y+ system), member 3 (Slc7a3), mRNA	2.35	Up	0.00561991	0.0578211
Ak1	Adenylate kinase 1, mRNA (cDNA clone MGC:25242 IMAGE:4505142)	2.35	Up	0.00478354	0.0548919
Adck5	AarF domain containing kinase 5, mRNA (cDNA clone MGC:69569 IMAGE:6414642)	2.35	Up	0.00537005	0.057086
A630005I04Rik	RIKEN cDNA A630005I04 gene, mRNA (cDNA clone MGC:183883 IMAGE:9087883)	2.35	Up	0.015111	0.0858947
BC021381	CDNA sequence BC021381, mRNA (cDNA clone MGC:38018 IMAGE:5150988)	2.34	Up	0.00408051	0.052615
6430548M08Rik	RIKEN cDNA 6430548M08 gene, mRNA (cDNA clone MGC:38801 IMAGE:5359842)	2.34	Up	0.00035719	0.0328458
Anks6	Ankyrin repeat and sterile alpha motif domain containing 6 (Anks6), mRNA	2.34	Up	0.0212393	0.101015
2510048L02Rik	RIKEN cDNA 2510048L02 gene (2510048L02Rik), mRNA	2.34	Up	0.0482317	0.158692
Ptar1	PREDICTED: Mus musculus protein prenyltransferase alpha subunit repeat containing 1, transcript variant 1 (Ptar1), mRNA	2.34	Up	0.00899334	0.0683171
Ipp	Actin-binding protein MIPP	2.34	Up	0.0120642	0.0776526
Skil	SKI-like, mRNA (cDNA clone IMAGE:3584831)	2.34	Up	0.0133538	0.0812293
Sh3bp2	SH3-domain binding protein 2, mRNA (cDNA clone MGC:11535 IMAGE:3967543)	2.34	Up	0.00315321	0.0492395
Btbd6	BTB (POZ) domain containing 6, mRNA (cDNA clone MGC:37682 IMAGE:5059510)	2.34	Up	0.0120503	0.0776526
Rb1	Retinoblastoma 1 (Rb1), mRNA	2.34	Up	0.0116535	0.0767379
Klf13	Kruppel-like factor 13 (Klf13), mRNA	2.34	Up	0.0419149	0.14634
Ubn2	MKIAA2030 protein	2.33	Up	0.00123047	0.0375395
320751	RIKEN cDNA D830014E11 gene	2.33	Up	0.0204513	0.0988162
Zbed4	Zinc finger, BED domain containing 4, mRNA (cDNA clone IMAGE:4012067)	2.33	Up	0.00353649	0.050597
Rassf1	Ras association (RalGDS/AF-6) domain family member 1, mRNA (cDNA clone MGC:7339 IMAGE:3486727)	2.33	Up	0.00071939	0.0358021
Gli2	GLI-Kruppel family member GLI2, mRNA (cDNA clone IMAGE:4985978)	2.33	Up	0.0041024	0.0527751
Rfx1	Regulatory factor X, 1 (influences HLA class II expression) (Rfx1), mRNA	2.33	Up	0.00273779	0.0469116
Ltbp2	Latent transforming growth factor beta binding protein 2 (Ltbp2), mRNA	2.33	Up	0.00186801	0.0421466
Abca8a	ATP-binding cassette, sub-family A (ABC1), member 8a (Abca8a), mRNA	2.33	Up	0.00810473	0.065698
Engase	RIKEN cDNA D230014K01 gene, mRNA (cDNA clone IMAGE:40097898)	2.33	Up	0.0159371	0.0877256
Kif13b	Kinesin family member 13B (Kif13b), mRNA	2.33	Up	0.00145425	0.0388047
5830427D03Rik	RIKEN cDNA 5830427D03 gene, mRNA (cDNA clone MGC:182528 IMAGE:9056422)	2.32	Up	0.0112965	0.0757602
Slc44a4	Solute carrier family 44, member 4, mRNA (cDNA clone MGC:18903 IMAGE:4240658)	2.32	Up	0.0374688	0.136457
5330437I02Rik	RIKEN cDNA 5330437I02 gene, mRNA (cDNA clone MGC:176226 IMAGE:9055877)	2.32	Up	0.0298864	0.120051
Fam100a	Family with sequence similarity 100, member A, mRNA (cDNA clone MGC:19265 IMAGE:3987738)	2.32	Up	0.00454171	0.0546525
Myof	Myoferlin, mRNA (cDNA clone IMAGE:5324940)	2.32	Up	0.00163895	0.0406287
Ltbp1	Latent transforming growth factor beta binding protein 1 (Ltbp1), transcript variant 1, mRNA	2.32	Up	0.00349789	0.0504377
245843		2.32	Up	0.00797464	0.0653761
Zmiz1	Zinc finger, MIZ-type containing 1, mRNA (cDNA clone MGC:86031 IMAGE:6856060)	2.32	Up	0.0072261	0.0629815
Birc1f	Clone 13 Naip gene, complete sequence	2.32	Up	0.0216101	0.101933
100041764		2.31	Up	0.00828767	0.0660697
Pogz	Pogo transposable element with ZNF domain, mRNA (cDNA clone IMAGE:5322259)	2.31	Up	0.00737945	0.0637956
Inadl	InaD-like (Drosophila), mRNA (cDNA clone IMAGE:5359048)	2.31	Up	0.00113888	0.0370105
Prss8	Protease, serine, 8 (prostasin) (Prss8), mRNA	2.31	Up	0.00800795	0.0654337
Zfp212	Zinc finger protein 212 (Zfp212), transcript variant 1, mRNA	2.31	Up	0.00050066	0.034117
667688	ribosomal protein L17 pseudogene	2.31	Up	0.00166477	0.0407662
EG639396	Predicted gene, EG639396, mRNA (cDNA clone MGC:182286 IMAGE:9056180)	2.31	Up	0.0136265	0.0821118
Fdx1l	CDNA clone IMAGE:9054824	2.31	Up	0.0222387	0.10351
Dnaic2	Axonemal dynein intermediate chain 2 (Dnaic2)	2.31	Up	0.0368774	0.135121
Fam126b	Family with sequence similarity 126, member B, mRNA (cDNA clone MGC:76460 IMAGE:30431671)	2.3	Up	0.0149676	0.0856251
Syt11	Synaptotagmin XI, mRNA (cDNA clone MGC:32353 IMAGE:5030173)	2.3	Up	0.0148318	0.085471
Mitf	Microphthalmia-associated transcription factor (Mitf), transcript variant 2, mRNA	2.3	Up	0.0126484	0.0793395
Il28ra	Interleukin 28 receptor alpha, mRNA (cDNA clone MGC:67648 IMAGE:5036481)	2.3	Up	8.17676e-05	0.0314293
Eftud1	Elongation factor Tu GTP binding domain containing 1, mRNA (cDNA clone IMAGE:5135461)	2.3	Up	0.00573569	0.0581289
Fat1	Fat tumor suppressor homolog (Drosophila), mRNA (cDNA clone IMAGE:4954893)	2.3	Up	0.00783877	0.0649616
Wdr81	WD repeat domain 81, mRNA (cDNA clone IMAGE:5042676)	2.3	Up	0.00382344	0.0518111
Fosb	FBJ osteosarcoma oncogene B (Fosb), mRNA	2.3	Up	0.00377888	0.0515355
Adamtsl3	MKIAA1233 protein	2.29	Up	0.00208713	0.043062
1810019J16Rik	RIKEN cDNA 1810019J16 gene (1810019J16Rik), transcript variant 2, mRNA	2.29	Up	0.000664498	0.0358021
Arid3a	AT rich interactive domain 3A (BRIGHT-like) (Arid3a), mRNA	2.29	Up	0.0169541	0.0899119
Arhgap27	Rho GTPase activating protein 27 (Arhgap27), transcript variant 1, mRNA	2.29	Up	0.00849797	0.0666168
4632427E13Rik	RIKEN cDNA 4632427E13 gene, mRNA (cDNA clone IMAGE:3967518)	2.29	Up	0.012861	0.0799008
Edar	Ectodermal dysplasia receptor (dl)	2.29	Up	0.0282957	0.116281
Cryzl1	Crystallin, zeta (quinone reductase)-like 1 (Cryzl1), mRNA	2.29	Up	0.00090167	0.0361934
Elmo3	Engulfment and cell motility 3, ced-12 homolog (C. elegans), mRNA (cDNA clone MGC:170514 IMAGE:8861909)	2.29	Up	0.0107758	0.0738792
B3gntl1	UDP-GlcNAc:betaGal beta-1,3-N-acetylglucosaminyltransferase-like 1, mRNA (cDNA clone IMAGE:4511253)	2.29	Up	0.029454	0.118964
673550	similar to pecanex-like 3	2.29	Up	0.00360023	0.050874
Rest	NRSF/REST mRNA for neural-restrictive silencer factor nrsf/rest	2.29	Up	0.00780903	0.0648894
Gabpb2	GA repeat binding protein, beta 2, mRNA (cDNA clone MGC:161254 IMAGE:40141578)	2.29	Up	0.0189525	0.0949031
Rin1	Ras and Rab interactor 1 (Rin1), mRNA	2.29	Up	0.0196508	0.0969749
Shisa2	Shisa homolog 2 (Xenopus laevis) (Shisa2), mRNA	2.29	Up	0.00130555	0.038391
4933413J09Rik	PREDICTED: Mus musculus RIKEN cDNA 4933413J09 gene (4933413J09Rik), mRNA	2.29	Up	0.0345551	0.129915
Ppp1r16a	Protein phosphatase 1, regulatory (inhibitor) subunit 16A, mRNA (cDNA clone IMAGE:4527943)	2.28	Up	0.000986395	0.0368406
666792	predicted gene 8291	2.28	Up	0.0488268	0.159967
Cmtm4	CKLF-like MARVEL transmembrane domain containing 4 (Cmtm4), mRNA	2.28	Up	0.000885181	0.0361934
Klhl28	Kelch-like 28 (Drosophila), mRNA (cDNA clone MGC:47075 IMAGE:5347183)	2.28	Up	0.00625034	0.0598454
Dhx34	DEAH (Asp-Glu-Ala-His) box polypeptide 34 (Dhx34), mRNA	2.28	Up	0.00113952	0.0370105
Ophn1	Oligophrenin 1 (Ophn1), mRNA	2.28	Up	0.00212015	0.0433448
Snx12	Sorting nexin 12, mRNA (cDNA clone MGC:5791 IMAGE:3592627)	2.28	Up	0.00137297	0.0387866
Armetl1	Arginine-rich, mutated in early stage tumors-like 1, mRNA (cDNA clone MGC:129430 IMAGE:40049634)	2.28	Up	0.0214643	0.101598
Kalrn	Kalirin, RhoGEF kinase, mRNA (cDNA clone MGC:198806 IMAGE:9054387)	2.28	Up	0.0141641	0.0836376
Ptpn5	Protein tyrosine phosphatase, non-receptor type 5 (Ptpn5), mRNA	2.27	Up	0.0411445	0.144591
Bcl2l12	BCL2-like 12 (proline rich), mRNA (cDNA clone MGC:48217 IMAGE:1529147)	2.27	Up	0.0255775	0.111423
Snapc4	Small nuclear RNA activating complex, polypeptide 4, mRNA (cDNA clone MGC:67204 IMAGE:6833968)	2.27	Up	0.0032676	0.0496294
Armc6	Armadillo repeat containing 6, mRNA (cDNA clone IMAGE:1364175)	2.27	Up	0.00917525	0.0689162
Nbeal2	Neurobeachin-like 2, mRNA (cDNA clone MGC:198823 IMAGE:9054404)	2.27	Up	0.00501442	0.0557268
100041249		2.27	Up	0.00141537	0.0387866
Creb3l3	CAMP responsive element binding protein 3-like 3 (Creb3l3), mRNA	2.27	Up	0.0328171	0.125913
Mark2	MAP/microtubule affinity-regulating kinase 2 (Mark2), transcript variant 1, mRNA	2.27	Up	0.000316679	0.03284
Snx22	Sorting nexin 22, mRNA (cDNA clone MGC:170578 IMAGE:8861973)	2.27	Up	0.000524561	0.0347733
Usp6nl	USP6 N-terminal like (Usp6nl), transcript variant 2, mRNA	2.27	Up	0.00574078	0.0581454
C030046I01Rik	RIKEN cDNA C030046I01 gene, mRNA (cDNA clone IMAGE:5029949)	2.27	Up	0.0243675	0.108332
Ildr2	DNA segment, Chr 1, ERATO Doi 471, expressed, mRNA (cDNA clone IMAGE:5064213)	2.26	Up	0.0344167	0.129553
Mid2	RING finger protein (Fxy2)	2.26	Up	0.0215541	0.101768
Nsun5	NOL1/NOP2/Sun domain family, member 5 (Nsun5), mRNA	2.26	Up	0.00943668	0.0695536
Ankle2	Ankyrin repeat and LEM domain containing 2 (Ankle2), mRNA	2.26	Up	0.00635769	0.0603259
Leng1	Leukocyte receptor cluster (LRC) member 1 (Leng1), mRNA	2.26	Up	6.19291e-05	0.0314293
Mettl14	Methyltransferase like 14 (Mettl14), mRNA	2.26	Up	0.0150999	0.0858879
Slc22a5	Solute carrier family 22 (organic cation transporter), member 5, mRNA (cDNA clone MGC:36043 IMAGE:4981427)	2.25	Up	0.0187505	0.0943527
Chi3l1	Chitinase 3-like 1, mRNA (cDNA clone MGC:7884 IMAGE:3582304)	2.25	Up	0.000742286	0.036098
Asb7	Ankyrin repeat and SOCS box-containing 7 (Asb7), transcript variant 1, mRNA	2.25	Up	0.0239501	0.107332
Myo18b	Myosin XVIIIb, mRNA (cDNA clone IMAGE:9053769)	2.25	Up	0.01345	0.081518
Bcl6	B-cell leukemia/lymphoma 6 (Bcl6), mRNA	2.25	Up	0.00799698	0.0654337
Rnd3	Rho family GTPase 3, mRNA (cDNA clone MGC:6381 IMAGE:3500586)	2.25	Up	0.0112105	0.0754343
A630047E20Rik	RIKEN cDNA A630047E20 gene, mRNA (cDNA clone IMAGE:5366255)	2.25	Up	0.0367777	0.13497
Efhd1	EF hand domain containing 1, mRNA (cDNA clone MGC:28727 IMAGE:4459208)	2.25	Up	0.00628256	0.0599857
Muc13	Mucin 13, epithelial transmembrane, mRNA (cDNA clone MGC:18590 IMAGE:4219376)	2.25	Up	0.0292499	0.118471
1700017B05Rik	RIKEN cDNA 1700017B05 gene, mRNA (cDNA clone MGC:183874 IMAGE:9087874)	2.25	Up	0.00116584	0.0371391
Atp6v0a4	Vacuolar proton translocating ATPase a4 isoform	2.25	Up	0.0157611	0.0872395
Dpp3	Dipeptidylpeptidase 3 (Dpp3), mRNA	2.25	Up	0.000867429	0.0361934
Sidt1	SID1 transmembrane family, member 1, mRNA (cDNA clone MGC:32412 IMAGE:5039343)	2.25	Up	0.00342757	0.0500907
Phf8	PHD finger protein 8, mRNA (cDNA clone IMAGE:3672104)	2.25	Up	0.00967195	0.0703402
Mdn1	Midasin homolog (yeast) (Mdn1), mRNA	2.25	Up	0.00475225	0.0548919
2810408A11Rik	RIKEN cDNA 2810408A11 gene (2810408A11Rik), mRNA	2.24	Up	0.0070133	0.0623655
4930519N13Rik	N-acetylneuraminic acid phosphatase, mRNA (cDNA clone MGC:27982 IMAGE:3596532)	2.24	Up	0.00386306	0.052076
Zh2c2	Zinc finger, H2C2 domain containing, mRNA (cDNA clone MGC:29171 IMAGE:5067692)	2.24	Up	0.0170444	0.0901271
Rhbdf1	Rhomboid family 1 (Drosophila), mRNA (cDNA clone MGC:28292 IMAGE:4011421)	2.24	Up	0.000824983	0.0361934
Vdr	Vitamin D receptor, mRNA (cDNA clone MGC:12147 IMAGE:3710866)	2.24	Up	0.00156358	0.0400239
Dnahc3	PREDICTED: Mus musculus dynein, axonemal, heavy chain 3 (Dnahc3), mRNA	2.24	Up	0.00679239	0.0617605
Nek1	NIMA (never in mitosis gene a)-related expressed kinase 1, mRNA (cDNA clone MGC:198796 IMAGE:9054377)	2.24	Up	0.00475166	0.0548919
Eif2ak3	Eukaryotic translation initiation factor 2 alpha kinase 3 (Eif2ak3), mRNA	2.24	Up	0.00792783	0.065289
Lep	Leptin, mRNA (cDNA clone IMAGE:1513077)	2.24	Up	0.00979279	0.0707193
Hs6st1	Heparan sulfate 6-O-sulfotransferase 1 (Hs6st1), mRNA	2.24	Up	0.000264054	0.03284
Kctd14	Potassium channel tetramerisation domain containing 14, mRNA (cDNA clone MGC:37717 IMAGE:5066294)	2.24	Up	0.0308232	0.121966
Myo15	Unconventional myosin-15	2.24	Up	0.0204961	0.098875
Zfyve19	Zinc finger, FYVE domain containing 19 (Zfyve19), mRNA	2.24	Up	0.00102732	0.0368406
Abtb1	BPOZ mRNA for BPOZ	2.23	Up	0.0167618	0.0896955
Ak5	AK5 mRNA for adenylate kinase isozyme 5	2.23	Up	0.0242991	0.108204
Trp53bp1	Transformation related protein 53 binding protein 1, mRNA (cDNA clone MGC:30704 IMAGE:3979746)	2.23	Up	0.0122963	0.0784171
Muc6	Mucin 6, gastric, mRNA (cDNA clone MGC:141593 IMAGE:40087870)	2.23	Up	0.0200134	0.0978224
Smurf1	SMAD specific E3 ubiquitin protein ligase 1, mRNA (cDNA clone MGC:28022 IMAGE:3660965)	2.23	Up	0.0114126	0.0760516
Uba6	Ubiquitin-like modifier activating enzyme 6, mRNA (cDNA clone MGC:66555 IMAGE:6825308)	2.23	Up	0.0103647	0.0722907
Siah1a	Seven in absentia 1A (Siah1a), mRNA	2.23	Up	0.016305	0.088727
Fibin	Fin bud initiation factor homolog (zebrafish), mRNA (cDNA clone MGC:29048 IMAGE:3603588)	2.22	Up	0.00662989	0.0611723
Mfi2	Antigen p97 (melanoma associated) identified by monoclonal antibodies 133.2 and 96.5 (Mfi2), mRNA	2.22	Up	0.00820387	0.0659765
B930041F14Rik	Brain cDNA, clone MNCb-3966	2.22	Up	0.0285185	0.116752
233204	TBC1 domain family, member 17	2.22	Up	0.00599731	0.0587773
Crebl2	CAMP responsive element binding protein-like 2, mRNA (cDNA clone MGC:130381 IMAGE:40057564)	2.22	Up	0.00657973	0.0611306
Smyd5	SET and MYND domain containing 5 (Smyd5), mRNA	2.22	Up	0.014142	0.0835985
Bbc3	BCL2 binding component 3 (Bbc3), mRNA	2.22	Up	0.0151036	0.0858879
Aim1l	Absent in melanoma 1-like, mRNA (cDNA clone MGC:183649 IMAGE:9087649)	2.22	Up	0.0131246	0.0804632
Efhb	EF hand domain family, member B, mRNA (cDNA clone MGC:169504 IMAGE:8860899)	2.22	Up	0.0233131	0.105754
Commd7	COMM domain containing 7, mRNA (cDNA clone IMAGE:3154838)	2.22	Up	0.00200232	0.0429799
Dnhd1	PREDICTED: Mus musculus dynein heavy chain domain 1 (Dnhd1), mRNA	2.22	Up	0.00412137	0.0528974
2010300C02Rik	RIKEN cDNA 2010300C02 gene, mRNA (cDNA clone IMAGE:3599818)	2.22	Up	3.94249e-06	0.0231151
Tmc5	Transmembrane channel-like gene family 5 (Tmc5), transcript variant 1, mRNA	2.22	Up	0.0114475	0.0761454
9630058J23Rik	RIKEN cDNA 9630058J23 gene (9630058J23Rik), mRNA	2.21	Up	0.00399437	0.0524435
Mfge8	Milk fat globule-EGF factor 8 protein, mRNA (cDNA clone MGC:6771 IMAGE:3601565)	2.21	Up	0.00751701	0.0641589
Fbxl5	F-box and leucine-rich repeat protein 5, mRNA (cDNA clone IMAGE:3989687)	2.21	Up	0.0114305	0.0760851
Mapk4	Mitogen-activated protein kinase 4, mRNA (cDNA clone IMAGE:6839524)	2.21	Up	0.00873517	0.067404
404705	protein kinase C, zeta 2	2.21	Up	0.0386117	0.138937
Myo5c	Myosin VC, mRNA (cDNA clone IMAGE:3491290)	2.21	Up	0.00418657	0.053165
Abca6	ATP-binding cassette, sub-family A (ABC1), member 6 (Abca6), mRNA	2.21	Up	0.0198954	0.0976102
Ucp2	Uncoupling protein 2 (mitochondrial, proton carrier), mRNA (cDNA clone MGC:13955 IMAGE:4205625)	2.21	Up	0.00550403	0.0575158
Recql	RecQ protein-like, mRNA (cDNA clone MGC:25245 IMAGE:4459244)	2.21	Up	0.0489998	0.160345
Epha1	Eph receptor A1 (Epha1), mRNA	2.2	Up	0.00319197	0.0494577
Zfp800	Zinc finger protein 800, mRNA (cDNA clone MGC:178317 IMAGE:9053309)	2.2	Up	0.00152473	0.0395361
Erbb2	V-erb-b2 erythroblastic leukemia viral oncogene homolog 2, neuro/glioblastoma derived oncogene homolog (avian), mRNA (cDNA cl	2.2	Up	0.011465	0.0761883
Atrn	Attractin (Mgca)	2.2	Up	0.015205	0.086172
Cp	Ceruloplasmin (Cp), transcript variant 2, mRNA	2.2	Up	0.00200927	0.0429799
Cnnm3	Cyclin M3 (Cnnm3), transcript variant 1, mRNA	2.2	Up	0.00670037	0.061352
Il12rb1	Interleukin 12 receptor, beta 1 (Il12rb1), mRNA	2.2	Up	0.0453918	0.152247
1110038D17Rik	RIKEN cDNA 1110038D17 gene (1110038D17Rik), mRNA	2.2	Up	0.00264747	0.046454
Gca	Grancalcin	2.2	Up	0.00180618	0.0418359
Prtg	Protogenin homolog (Gallus gallus), mRNA (cDNA clone IMAGE:40097487)	2.2	Up	0.0146787	0.0849917
624524		2.2	Up	0.00103325	0.0368406
Ing5	Inhibitor of growth family, member 5 (Ing5), mRNA	2.2	Up	0.0256359	0.111537
Gtf3c5	General transcription factor IIIC, polypeptide 5, mRNA (cDNA clone MGC:21419 IMAGE:4500799)	2.2	Up	0.00341882	0.0500275
Appl2	Adaptor protein, phosphotyrosine interaction, PH domain and leucine zipper containing 2 (Appl2), mRNA	2.2	Up	0.00519444	0.0563074
Hectd3	HECT domain containing 3, mRNA (cDNA clone IMAGE:4981502)	2.19	Up	0.0306177	0.121517
Sestd1	SEC14 and spectrin domains 1, mRNA (cDNA clone IMAGE:2581948)	2.19	Up	0.0201617	0.0980826
81877	tenascin XB	2.19	Up	0.0020362	0.043062
Syt12	Synaptotagmin XII (Syt12), mRNA	2.19	Up	7.95316e-05	0.0314293
Zbtb48	Zinc finger and BTB domain containing 48 (Zbtb48), mRNA	2.19	Up	0.005996	0.0587773
Agpat3	1-acylglycerol-3-phosphate O-acyltransferase 3 (Agpat3), mRNA	2.19	Up	6.97982e-05	0.0314293
Rab40c	Rab40c, member RAS oncogene family (Rab40c), mRNA	2.19	Up	0.000253255	0.03284
Klhdc8a	Kelch domain containing 8A (Klhdc8a), mRNA	2.18	Up	0.0409797	0.144195
Esr1	Strain SJL/J interleukin 12a p35 subunit (Estra)	2.18	Up	0.00807503	0.0656544
1110008L16Rik	RIKEN cDNA 1110008L16 gene, mRNA (cDNA clone IMAGE:4485148)	2.18	Up	0.00559185	0.0577359
Suhw4	Suppressor of hairy wing homolog 4 (Drosophila) (Suhw4), mRNA	2.18	Up	0.00952246	0.0698623
Madd	MAP-kinase activating death domain (Madd), mRNA	2.18	Up	0.0272593	0.113889
100044023		2.18	Up	0.0160685	0.0880465
Apol6	PREDICTED: Mus musculus apolipoprotein L, 6 (Apol6), mRNA	2.18	Up	0.0182369	0.0931136
100039232		2.18	Up	0.0272122	0.113831
Iqce	IQ motif containing E, mRNA (cDNA clone IMAGE:30535090)	2.18	Up	0.0302324	0.120668
Arhgef18	Rho/rac guanine nucleotide exchange factor (GEF) 18, mRNA (cDNA clone IMAGE:4012223)	2.18	Up	0.00877737	0.067572
Zgpat	Zinc finger, CCCH-type with G patch domain (Zgpat), transcript variant 1, mRNA	2.17	Up	0.0201964	0.0981652
77671		2.17	Up	0.00999871	0.0712527
Reps2	RALBP1 associated Eps domain containing protein 2, mRNA (cDNA clone MGC:170639 IMAGE:8862034)	2.17	Up	0.0110407	0.0748057
Impa2	Inositol (myo)-1(or 4)-monophosphatase 2 (Impa2), mRNA	2.17	Up	0.00621359	0.0596632
Myb	Myeloblastosis oncogene, mRNA (cDNA clone MGC:18531 IMAGE:3672769)	2.17	Up	0.000253727	0.03284
Nuak1	NUAK family, SNF1-like kinase, 1 (Nuak1), mRNA	2.17	Up	0.010311	0.0720768
Tmem100	Transmembrane protein 100, mRNA (cDNA clone MGC:41016 IMAGE:3326079)	2.17	Up	2.676e-05	0.0314293
Trip10	Cdc42-interacting protein 4-2 (Cip4) mRNA, complete cds; alternatively spliced	2.17	Up	0.00163481	0.0406287
Chac1	ChaC, cation transport regulator-like 1 (E. coli) (Chac1), mRNA	2.17	Up	0.000666278	0.0358021
2410089E03Rik	RIKEN cDNA 2410089E03 gene, mRNA (cDNA clone IMAGE:6824838)	2.17	Up	0.0149912	0.0856464
Prss36	Protease, serine, 36 (Prss36), mRNA	2.17	Up	0.00488849	0.0554067
AK129341	CDNA sequence AK129341 (AK129341), mRNA	2.17	Up	0.0281165	0.11587
Wars2	Tryptophanyl tRNA synthetase 2 (mitochondrial) (Wars2), nuclear gene encoding mitochondrial protein, mRNA	2.16	Up	0.00591466	0.0586671
669006	similar to ubiquitination factor E4B	2.16	Up	0.0466896	0.155264
Bmp8a	Bone morphogenetic protein 8a (Bmp8a), mRNA	2.16	Up	0.020891	0.0999915
Timd2	T-cell immunoglobulin and mucin domain containing 2, mRNA (cDNA clone MGC:37906 IMAGE:5102129)	2.16	Up	0.000189128	0.03284
Sned1	Sushi, nidogen and EGF-like domains 1, mRNA (cDNA clone IMAGE:1448956)	2.16	Up	0.00691801	0.0621925
Spns1	Spinster homolog 1 (Drosophila), mRNA (cDNA clone MGC:28700 IMAGE:4242049)	2.16	Up	0.00668983	0.0613368
Psd3	Pleckstrin and Sec7 domain containing 3, mRNA (cDNA clone IMAGE:3153975)	2.16	Up	0.0223103	0.103634
Ets2	E26 avian leukemia oncogene 2, 3 domain, mRNA (cDNA clone MGC:7483 IMAGE:3490813)	2.16	Up	0.000217727	0.03284
Bhlhe41	Basic helix-loop-helix family, member e41 (Bhlhe41), mRNA	2.16	Up	0.00984173	0.0708407
Dchs2	PREDICTED: Mus musculus dachsous 2 (Drosophila) (Dchs2), mRNA	2.16	Up	0.0153812	0.0864453
Alg10b	Asparagine-linked glycosylation 10 homolog B (yeast, alpha-1,2-glucosyltransferase) (Alg10b), mRNA	2.16	Up	0.0230497	0.105149
Srcap	PREDICTED: Mus musculus similar to Snf2-related CBP activator protein (LOC100043597), mRNA	2.16	Up	0.0289372	0.117795
Odz4	Odd Oz/ten-m homolog 4 (Drosophila) (Odz4), mRNA	2.16	Up	0.0162577	0.0885912
Hisppd1	MKIAA0433 protein	2.15	Up	0.0287487	0.117331
Rdh10	Retinol dehydrogenase 10	2.15	Up	0.0050247	0.0557268
Aif1l	Allograft inflammatory factor 1-like (Aif1l), mRNA	2.15	Up	0.00105176	0.0370105
Eml3	Echinoderm microtubule associated protein like 3, mRNA (cDNA clone MGC:38588 IMAGE:5354867)	2.15	Up	0.0044322	0.0544078
Fam83h	Family with sequence similarity 83, member H, mRNA (cDNA clone IMAGE:4976934)	2.15	Up	0.000237833	0.03284
Tdrd3	Tudor domain containing 3, mRNA (cDNA clone MGC:11761 IMAGE:3153274)	2.15	Up	0.00856149	0.0667526
Ppp1r14b	Protein phosphatase 1, regulatory (inhibitor) subunit 14B (Ppp1r14b), mRNA	2.15	Up	0.0233661	0.105873
Safb2	Scaffold attachment factor B2, mRNA (cDNA clone IMAGE:5099281)	2.15	Up	0.0005164	0.0345152
Phldb3	Pleckstrin homology-like domain, family B, member 3 (Phldb3), mRNA	2.15	Up	0.0445543	0.150204
Tox3	Accn1/Tnrc9 trans-spliced mRNA sequence	2.15	Up	0.0235336	0.106284
Nr2c2	CD-1 orphan receptor TAK1 (TAK1)	2.15	Up	0.00127282	0.0380758
Ppnr	Mp41 mRNA	2.15	Up	0.0288987	0.117746
Cxadr	Coxsackie virus and adenovirus receptor, mRNA (cDNA clone MGC:25298 IMAGE:4216727)	2.14	Up	0.0127846	0.0796048
673593		2.14	Up	0.0013292	0.0386168
D930014E17Rik	RIKEN cDNA D930014E17 gene (D930014E17Rik), mRNA	2.14	Up	0.000151767	0.03284
Snai1	Snail homolog 1 (Drosophila), mRNA (cDNA clone MGC:41141 IMAGE:5121591)	2.14	Up	0.000213959	0.03284
Arv1	ARV1 homolog (yeast) (Arv1), mRNA	2.14	Up	0.0205618	0.0990192
1810005K13Rik	RIKEN cDNA 1810005K13 gene (1810005K13Rik), mRNA	2.14	Up	0.0313598	0.123264
Tmem184a	Transmembrane protein 184a, mRNA (cDNA clone MGC:37596 IMAGE:4988857)	2.14	Up	0.00688238	0.0621143
Fdxacb1	Ferredoxin-fold anticodon binding domain containing 1, mRNA (cDNA clone MGC:143843 IMAGE:40093898)	2.14	Up	0.01088	0.0742113
665700	hemicentin 2	2.14	Up	0.00369539	0.0512395
Asrgl1	Asparaginase like 1 (Asrgl1), mRNA	2.14	Up	0.0292542	0.118471
Zfp777	Zinc finger protein 777, mRNA (cDNA clone MGC:183782 IMAGE:9087782)	2.14	Up	0.000123614	0.03284
Nav2	Neuron navigator 2, mRNA (cDNA clone IMAGE:9087590)	2.14	Up	0.0271509	0.113793
Smoc1	SPARC related modular calcium binding 1, mRNA (cDNA clone MGC:30627 IMAGE:3673732)	2.14	Up	0.0037295	0.0512574
Slc25a24	Solute carrier family 25 (mitochondrial carrier, phosphate carrier), member 24, mRNA (cDNA clone IMAGE:4208509)	2.14	Up	0.0209552	0.100078
Cd55	CD55 antigen, mRNA (cDNA clone MGC:18419 IMAGE:3663561)	2.13	Up	0.00208766	0.043062
Plxnb2	Plexin B2, mRNA (cDNA clone IMAGE:5066347)	2.13	Up	0.0186083	0.0940132
Eya4	Eyes absent 4 homolog (Drosophila) (Eya4), mRNA	2.13	Up	0.046828	0.155609
Bend7	BEN domain containing 7, mRNA (cDNA clone MGC:178420 IMAGE:9053412)	2.13	Up	0.0269455	0.11328
Zzz3	Zinc finger, ZZ domain containing 3 (Zzz3), transcript variant 2, mRNA	2.13	Up	0.00807434	0.0656544
Klhl11	Kelch-like 11 (Drosophila), mRNA (cDNA clone IMAGE:4035100)	2.13	Up	0.00269283	0.0467325
1700016G22Rik	PREDICTED: Mus musculus RIKEN cDNA 1700016G22 gene (1700016G22Rik), mRNA	2.13	Up	0.00482331	0.0550375
666726	predicted gene 8258	2.13	Up	0.0134424	0.081518
Trerf1	Transcriptional regulating factor 1 (Trerf1), transcript variant 1, mRNA	2.13	Up	0.0301704	0.12054
Rnf19a	XY body protein (Xybp)	2.13	Up	0.027278	0.113889
Urb1	MKIAA0539 protein	2.13	Up	0.00059242	0.0349528
Ttc26	Tetratricopeptide repeat domain 26 (Ttc26), mRNA	2.13	Up	0.00900031	0.0683171
Abca9	ATP-binding cassette, sub-family A (ABC1), member 9 (Abca9), mRNA	2.13	Up	0.00398038	0.0524435
Agtpbp1	ATP/GTP binding protein 1 (Agtpbp1), transcript variant 1, mRNA	2.13	Up	0.0015913	0.0403232
Ddx51	DEAD (Asp-Glu-Ala-Asp) box polypeptide 51, mRNA (cDNA clone IMAGE:5345562)	2.12	Up	0.00325391	0.0496294
Myo18a	Myosin XVIIIA (Myo18a), mRNA	2.12	Up	0.00162025	0.0405899
Zfp160	Zinc finger protein 160 (Zfp160), mRNA	2.12	Up	0.0284832	0.116734
Dnajc28	DnaJ (Hsp40) homolog, subfamily C, member 28 (Dnajc28), transcript variant 2, mRNA	2.12	Up	0.0409606	0.144165
Cbl	Casitas B-lineage lymphoma (Cbl), mRNA	2.12	Up	0.00219031	0.0437904
Ntn3	Netrin-3 precursor	2.12	Up	0.0480719	0.158261
320907	RIKEN cDNA B430105G09 gene	2.12	Up	0.0110524	0.074867
628101		2.12	Up	0.0105919	0.0732175
Eml5	Echinoderm microtubule associated protein like 5, mRNA (cDNA clone IMAGE:4953665)	2.12	Up	0.00194919	0.0427386
Helq	DNA helicase HEL308 (Hel308)	2.12	Up	0.0471973	0.156482
Cyld	Cylindromatosis (turban tumor syndrome) (Cyld), transcript variant 1, mRNA	2.12	Up	0.0125531	0.0790372
Zfp397	Zinc finger protein 397, mRNA (cDNA clone IMAGE:5042893)	2.12	Up	0.00746125	0.0640385
Lgals3	Mac-2 antigen	2.11	Up	0.00130199	0.0383559
Ncoa1	Nuclear receptor coactivator 1 (Ncoa1), mRNA	2.11	Up	0.00997197	0.0711463
Dedd2	Death effector domain-containing DNA-binding protein 2 (Dedd2)	2.11	Up	0.0169768	0.0899589
Kif1c	Kinesin family member 1C (Kif1c), mRNA	2.11	Up	0.00386897	0.0520864
Htra3	HtrA serine peptidase 3, mRNA (cDNA clone IMAGE:4216219)	2.11	Up	0.00235225	0.0447867
Bend5	BEN domain containing 5, mRNA (cDNA clone IMAGE:4952843)	2.1	Up	0.0093957	0.069395
Usp46	Ubiquitin specific peptidase 46 (Usp46), mRNA	2.1	Up	0.00291216	0.0481664
Gpnmb	Glycoprotein (transmembrane) nmb, mRNA (cDNA clone MGC:31121 IMAGE:4164706)	2.1	Up	0.00887818	0.0679956
Rab11fip1	RAB11 family interacting protein 1 (class I), mRNA (cDNA clone MGC:163725 IMAGE:40130371)	2.1	Up	0.00464291	0.0546902
Angel1	Angel homolog 1 (Drosophila) (Angel1), mRNA	2.1	Up	0.00718016	0.0629278
Rpusd1	RNA pseudouridylate synthase domain containing 1, mRNA (cDNA clone MGC:25610 IMAGE:4160116)	2.1	Up	0.00129496	0.0383238
Gipc1	GIPC PDZ domain containing family, member 1, mRNA (cDNA clone MGC:6562 IMAGE:2811749)	2.1	Up	0.0134617	0.081518
Phlpp	PH domain and leucine rich repeat protein phosphatase, mRNA (cDNA clone IMAGE:3991203)	2.1	Up	0.00586426	0.0585585
2410016O06Rik	RIKEN cDNA 2410016O06 gene (2410016O06Rik), mRNA	2.1	Up	0.00206938	0.043062
Mudeng	MU-2/AP1M2 domain containing, death-inducing (Mudeng), mRNA	2.1	Up	0.000771269	0.0361934
Gp1bb	Glycoprotein Ib, beta polypeptide (Gp1bb), transcript variant 2, mRNA	2.1	Up	0.00447348	0.0545551
Errfi1	ERBB receptor feedback inhibitor 1 (Errfi1), mRNA	2.1	Up	0.0167107	0.089526
Axin1	Axin	2.09	Up	0.00128647	0.0381953
C130092O11Rik	RIKEN cDNA C130092O11 gene, mRNA (cDNA clone MGC:143478 IMAGE:40089965)	2.09	Up	0.0198525	0.0975375
Ighmbp2	Immunoglobulin mu binding protein 2 (Ighmbp2), mRNA	2.09	Up	0.015805	0.087376
Fbxo46	F-box protein 46 (Fbxo46), mRNA	2.09	Up	0.00179164	0.0417997
Tatdn2	TatD DNase domain containing 2, mRNA (cDNA clone MGC:176026 IMAGE:9055677)	2.09	Up	0.000301938	0.03284
Lad1	Ladinin, mRNA (cDNA clone MGC:37195 IMAGE:4954891)	2.09	Up	0.00295776	0.0484858
2005-09-01	CDCREL-1 homolog (Cdcrel-1)	2.09	Up	0.0100917	0.0714844
RP23-157O10.7	P140 gene (P140), mRNA	2.09	Up	0.000597178	0.0350096
243171		2.09	Up	0.0246296	0.109066
436332	ribosomal protein L7a pseudogene	2.09	Up	0.0078137	0.0648894
C1qtnf7	C1q and tumor necrosis factor related protein 7, mRNA (cDNA clone IMAGE:1068225)	2.09	Up	0.0198125	0.097434
Ccbe1	Collagen and calcium binding EGF domains 1, mRNA (cDNA clone MGC:161179 IMAGE:40140631)	2.09	Up	0.00289623	0.0481487
Itgb8	CDNA clone IMAGE:9053333	2.09	Up	0.00147321	0.0389994
Heyl	Hairy-related transcription factor 3 (Hrt3)	2.09	Up	0.00744245	0.0639961
1700024P16Rik	RIKEN cDNA 1700024P16 gene, mRNA (cDNA clone MGC:178414 IMAGE:9053406)	2.09	Up	0.00141319	0.0387866
Zcchc10	Zinc finger, CCHC domain containing 10, mRNA (cDNA clone MGC:35654 IMAGE:4504126)	2.09	Up	0.00185318	0.0420399
Nedd9	Neural precursor cell expressed, developmentally down-regulated gene 9, mRNA (cDNA clone IMAGE:3499250)	2.09	Up	0.0114734	0.0761954
Trip11	Thyroid hormone receptor interactor 11, mRNA (cDNA clone MGC:189992 IMAGE:9088179)	2.09	Up	0.00319347	0.0494577
630218	similar to protein phosphatase 1, regulatory (inhibitor) subunit 14B	2.09	Up	0.0491991	0.16078
EG667190	PREDICTED: Mus musculus predicted gene, EG667190 (EG667190), misc RNA	2.09	Up	0.0491991	0.16078
Gm447	Gene model 447, (NCBI), mRNA (cDNA clone MGC:32324 IMAGE:5027889)	2.09	Up	0.0034506	0.0501742
Nyx	Nyctalopin, mRNA (cDNA clone MGC:38926 IMAGE:5362608)	2.09	Up	0.0231043	0.105324
Phlppl	PH domain and leucine rich repeat protein phosphatase-like (Phlppl), mRNA	2.08	Up	0.0204108	0.0986873
Eml2	PREDICTED: Mus musculus echinoderm microtubule associated protein like 2 (Eml2), mRNA	2.08	Up	0.00356214	0.0507329
Prom1	Prominin 1, mRNA (cDNA clone MGC:25280 IMAGE:4502359)	2.08	Up	0.0139756	0.0831655
2210408I21Rik	RIKEN cDNA 2210408I21 gene (2210408I21Rik), transcript variant 1, mRNA	2.08	Up	0.0406117	0.143521
9830163H01Rik	RIKEN cDNA 9830163H01 gene, mRNA (cDNA clone IMAGE:9056502)	2.08	Up	0.0235044	0.106204
Rpl23a	Ribosomal protein L23a, mRNA (cDNA clone IMAGE:4988735)	2.08	Up	0.0445054	0.150117
Zmynd19	Melanin concentrating hormone receptor interacting zinc finger protein, (mizip gene)	2.08	Up	0.00144041	0.0387866
Gadd45g	Growth arrest and DNA-damage-inducible 45 gamma, mRNA (cDNA clone MGC:5695 IMAGE:3493618)	2.08	Up	0.0186883	0.0941513
Tsc1	Tsc1 mRNA for hamartin	2.08	Up	0.00763984	0.064499
Tmem106b	Transmembrane protein 106B (Tmem106b), mRNA	2.08	Up	0.000834026	0.0361934
Calhm2	Calcium homeostasis modulator 2 (Calhm2), mRNA	2.08	Up	9.99046e-05	0.0314293
Nxf7	Nuclear export factor-a isoform 2 (nxf-a2 gene)	2.08	Up	0.01674	0.0896484
Slc25a33	Solute carrier family 25, member 33 (Slc25a33), mRNA	2.08	Up	0.000567672	0.0347733
Usp32	Ubiquitin specific peptidase 32 (Usp32), mRNA	2.08	Up	0.0143121	0.0840322
Tcf20	Stromelysin-1 PDGF-responsive element binding protein (Spbp)	2.08	Up	0.0178551	0.0921768
100041755		2.08	Up	0.0100792	0.0714768
Rmnd5a	Hypothetical protein expressed in thymocytes (clone MTA.D02.090), partial	2.08	Up	0.0190228	0.095083
Gnl2	Guanine nucleotide binding protein-like 2 (nucleolar) (Gnl2), mRNA	2.08	Up	0.00619095	0.0596001
A230083H22Rik	RIKEN cDNA A230083H22 gene, mRNA (cDNA clone MGC:106167 IMAGE:30726642)	2.07	Up	0.00637105	0.0603259
BC037112	CDNA sequence BC037112 (BC037112), mRNA	2.07	Up	0.00893207	0.0682007
Setd1a	SET domain containing 1A, mRNA (cDNA clone IMAGE:3155990)	2.07	Up	0.00330237	0.049636
Xpo4	Exportin 4 (Xpo4), mRNA	2.07	Up	0.00545368	0.0572684
Cobl	Cordon-bleu, mRNA (cDNA clone IMAGE:3990081)	2.07	Up	0.018922	0.0948362
Ftsjd1	FtsJ methyltransferase domain containing 1 (Ftsjd1), mRNA	2.07	Up	0.0143442	0.0841466
Zbtb44	CDNA sequence BC038156, mRNA (cDNA clone IMAGE:1477729)	2.07	Up	0.0214302	0.101485
4933404M19Rik	RIKEN cDNA 4933404M19 gene (4933404M19Rik), mRNA	2.07	Up	0.0159911	0.0878477
Ppl	Periplakin (Ppl), mRNA	2.07	Up	0.00115499	0.0371391
Zfp26	MRNA of mkr3 gene encoding zinc finger protein	2.07	Up	0.0284457	0.116628
Trmt12	TRNA methyltranferase 12 homolog (S. cerevisiae) (Trmt12), mRNA	2.07	Up	0.0286807	0.117175
Lrrc14	Leucine rich repeat containing 14 (Lrrc14), mRNA	2.07	Up	0.00178151	0.0417602
Gtf3c4	General transcription factor IIIC, polypeptide 4, mRNA (cDNA clone MGC:144078 IMAGE:40097456)	2.07	Up	0.00246168	0.0455354
Kcnn4	Potassium intermediate/small conductance calcium-activated channel, subfamily N, member 4, mRNA (cDNA clone MGC:8131 IMAGE:35	2.07	Up	0.00415916	0.0530115
Mrpl21	Mitochondrial ribosomal protein L21, mRNA (cDNA clone MGC:41352 IMAGE:1282313)	2.06	Up	0.0438176	0.149898
Tbccd1	PREDICTED: Mus musculus TBCC domain containing 1 (Tbccd1), mRNA	2.06	Up	0.0408213	0.144023
Sirt1	Sirtuin 1 (silent mating type information regulation 2, homolog) 1 (S. cerevisiae), mRNA (cDNA clone IMAGE:3587177)	2.06	Up	0.0150641	0.0858044
Ubtf	Upstream binding transcription factor, RNA polymerase I (Ubtf), transcript variant 1, mRNA	2.06	Up	0.00404924	0.0525788
Atg16l2	Autophagy related 16 like 2 (S. cerevisiae) (Atg16l2), mRNA	2.06	Up	0.00922694	0.0689869
Tmem125	Transmembrane protein 125, mRNA (cDNA clone MGC:48203 IMAGE:1516024)	2.06	Up	0.0185204	0.0938262
Zbtb41	CDNA clone IMAGE:9054298	2.06	Up	0.0155937	0.0867846
Gpatch2	G patch domain containing 2, mRNA (cDNA clone IMAGE:1434272)	2.06	Up	0.0117923	0.0769222
Pkp3	Plakophilin 3 (Pkp3), mRNA	2.06	Up	0.00113842	0.0370105
Sgms2	Sphingomyelin synthase 2 (Sgms2), mRNA	2.06	Up	0.0078924	0.0652334
Tmprss2	Transmembrane protease, serine 2, mRNA (cDNA clone MGC:6821 IMAGE:2648878)	2.06	Up	0.00533621	0.0569262
Kcnd1	Potassium voltage-gated channel, Shal-related family, member 1 (Kcnd1), mRNA	2.06	Up	0.0192616	0.0957798
Stard9	START domain containing 9, mRNA (cDNA clone IMAGE:1226346)	2.06	Up	4.84673e-06	0.0231151
BC005561	CDNA sequence BC005561, mRNA (cDNA clone IMAGE:3157144)	2.05	Up	0.0252221	0.110526
0610007P08Rik	RIKEN cDNA 0610007P08 gene, mRNA (cDNA clone IMAGE:1230345)	2.05	Up	0.00513912	0.0560881
Chkb	Choline kinase beta (Chkb), mRNA	2.05	Up	0.00126251	0.0379628
Hic1	Hypermethylated in cancer 1 (Hic1)	2.05	Up	0.00107488	0.0370105
Mll3	Myeloid/lymphoid or mixed-lineage leukemia 3, mRNA (cDNA clone IMAGE:4192553)	2.05	Up	0.00662339	0.0611702
Dlg5	Discs, large homolog 5 (Drosophila), mRNA (cDNA clone IMAGE:5027138)	2.05	Up	0.0040364	0.0524864
171210	acyl-CoA thioesterase 2	2.05	Up	0.0268626	0.113103
Fiz1	Flt3 interacting zinc finger protein 1, mRNA (cDNA clone MGC:7201 IMAGE:3482191)	2.05	Up	0.00211778	0.0433448
Anpep	Alanyl (membrane) aminopeptidase, mRNA (cDNA clone MGC:8171 IMAGE:3590117)	2.05	Up	0.0104535	0.0726235
Fam116b	Family with sequence similarity 116, member B (Fam116b), mRNA	2.05	Up	0.00339647	0.0500012
Itfg3	Integrin alpha FG-GAP repeat containing 3 (Itfg3), mRNA	2.05	Up	0.032746	0.125762
Zfp82	Zinc finger protein 82, mRNA (cDNA clone MGC:69639 IMAGE:5684819)	2.05	Up	0.0265355	0.112711
Ap1gbp1	AP1 gamma subunit binding protein 1 (Ap1gbp1), transcript variant 1, mRNA	2.05	Up	0.0299253	0.120131
Wbp7	WW domain binding protein 7 (Wbp7), mRNA	2.05	Up	0.00288457	0.0480258
Unc13d	Unc-13 homolog D (C. elegans), mRNA (cDNA clone MGC:176250 IMAGE:9055901)	2.05	Up	0.000601667	0.0350499
Muc2	Mucin 2, mRNA (cDNA clone IMAGE:4985495)	2.05	Up	0.016648	0.0893831
674161	similar to COMM domain-containing protein 7	2.05	Up	0.00478036	0.0548919
Hhipl1	Hedgehog interacting protein-like 1 (Hhipl1), mRNA	2.05	Up	0.00401224	0.0524435
4933408B17Rik	CDNA clone IMAGE:9054800	2.05	Up	0.0155637	0.0866679
Lrrc23	Leucine rich repeat containing 23 (Lrrc23), mRNA	2.04	Up	0.00147846	0.0389994
Atg2a	RIKEN cDNA 1810013C15 gene, mRNA (cDNA clone IMAGE:5354495)	2.04	Up	0.00232533	0.044643
Gpatch3	G patch domain containing 3, mRNA (cDNA clone MGC:148230 IMAGE:40107316)	2.04	Up	0.0481836	0.158555
Strn	Striatin, calmodulin binding protein (Strn), mRNA	2.04	Up	0.000817445	0.0361934
Socs4	Suppressor of cytokine signaling 4 (Socs4), mRNA	2.04	Up	0.0220557	0.103001
Pdlim2	PDZ and LIM domain 2 (Pdlim2), mRNA	2.04	Up	0.00377536	0.0515355
Mak10	MAK10 homolog, amino-acid N-acetyltransferase subunit, (S. cerevisiae) (Mak10), mRNA	2.04	Up	0.00321852	0.0494577
Unc84a	Unc-84 homolog A (C. elegans), mRNA (cDNA clone IMAGE:5376300)	2.04	Up	0.00198164	0.0429442
Ddr1	Discoidin domain receptor family, member 1 (Ddr1), transcript variant 1, mRNA	2.04	Up	0.00255311	0.0459752
Kif26b	CDNA sequence BC056349, mRNA (cDNA clone IMAGE:30356461)	2.04	Up	0.000453694	0.0336701
Insr	RIKEN cDNA D630014A15 gene, mRNA (cDNA clone IMAGE:4947691)	2.04	Up	0.000486882	0.034117
Lnpep	Leucyl/cystinyl aminopeptidase, mRNA (cDNA clone MGC:144172 IMAGE:40098428)	2.03	Up	0.0152681	0.0863266
Zfp623	Zinc finger protein 623 (Zfp623), mRNA	2.03	Up	0.00091233	0.0361934
100043151	predicted gene 13204	2.03	Up	0.0258828	0.112082
Klf11	TGFB-inducible early growth response protein 3 (Tieg3 gene)	2.03	Up	0.0167585	0.0896952
Bhlhe40	Basic helix-loop-helix family, member e40, mRNA (cDNA clone MGC:11663 IMAGE:3707474)	2.03	Up	0.0223836	0.1038
Mical3	Microtubule associated monoxygenase, calponin and LIM domain containing 3 (Mical3), mRNA	2.03	Up	0.0010301	0.0368406
Scrib	Scribbled homolog (Drosophila), mRNA (cDNA clone IMAGE:4459388)	2.03	Up	0.00169084	0.0409522
Noc3l	Nucleolar complex associated 3 homolog (S. cerevisiae) (Noc3l), mRNA	2.03	Up	0.0201454	0.0980529
D6Wsu116e	DNA segment, Chr 6, Wayne State University 116, expressed, mRNA (cDNA clone MGC:66612 IMAGE:6827177)	2.03	Up	0.00331515	0.0496662
Dnase1l2	Deoxyribonuclease 1-like 2 (Dnase1l2), mRNA	2.03	Up	0.0208858	0.0999915
Trmt61a	TRNA methyltransferase 61 homolog A (S. cerevisiae) (Trmt61a), transcript variant 2, mRNA	2.03	Up	0.000280297	0.03284
Apba3	Amyloid beta (A4) precursor protein-binding, family A, member 3, mRNA (cDNA clone MGC:7481 IMAGE:3490710)	2.03	Up	0.0227431	0.104643
Zfp276	Zinc finger protein (C2H2 type) 276 (Zfp276), mRNA	2.03	Up	0.00861512	0.0669696
Ccl20	Chemokine (C-C motif) ligand 20, mRNA (cDNA clone MGC:41109 IMAGE:1380543)	2.03	Up	0.000717876	0.0358021
Zfp433	PREDICTED: Mus musculus RIKEN cDNA 1700123A16 gene (1700123A16Rik), mRNA	2.03	Up	0.0117163	0.0767665
Ube4a	Ubiquitination factor E4A, UFD2 homolog (S. cerevisiae) (Ube4a), mRNA	2.03	Up	0.0122121	0.0781501
Nol12	Nucleolar protein 12 (Nol12), mRNA	2.02	Up	0.00700713	0.0623655
100041301	PREDICTED: Mus musculus similar to VIG (Drosophila Vasa Intronic Gene) ortholog family member (vig-1) (LOC100041301), mRNA	2.02	Up	0.0152131	0.0861746
Fmo5	Flavin containing monooxygenase 5, mRNA (cDNA clone MGC:29923 IMAGE:5123876)	2.02	Up	0.0492096	0.160784
Arhgap12	Rho GTPase activating protein 12, mRNA (cDNA clone IMAGE:4038635)	2.02	Up	0.0156307	0.0868857
Wwc2	WW, C2 and coiled-coil domain containing 2 (Wwc2), mRNA	2.02	Up	0.000913867	0.0361934
Nek4	Serine/threonine-protein kinase NEK4 (Nek4)	2.02	Up	0.0259866	0.112309
Lsr	Lipolysis stimulated lipoprotein receptor, mRNA (cDNA clone MGC:7815 IMAGE:3500090)	2.02	Up	0.00464154	0.0546902
Slc37a1	Solute carrier family 37 (glycerol-3-phosphate transporter), member 1 (Slc37a1), mRNA	2.02	Up	0.00386278	0.052076
E130120F12Rik	RIKEN cDNA E130120F12 gene, mRNA (cDNA clone MGC:176194 IMAGE:9055845)	2.02	Up	0.0112389	0.075557
Plscr1	Phospholipid scramblase 1, mRNA (cDNA clone MGC:5827 IMAGE:3491904)	2.02	Up	0.0244659	0.108649
Ar	Androgen receptor (Ar), mRNA	2.02	Up	0.00680802	0.0617655
Cybasc3	Cytochrome b, ascorbate dependent 3 (Cybasc3), mRNA	2.02	Up	0.0046979	0.0547716
Cited2	Cbp/p300-interacting transactivator, with Glu/Asp-rich carboxy-terminal domain, 2 (Cited2), mRNA	2.02	Up	0.002976	0.0485548
Cacnb3	Strain ILS calcium channel beta 3 subunit	2.02	Up	0.00102232	0.0368406
Zfp61	Zinc finger protein 61, mRNA (cDNA clone MGC:11505 IMAGE:3967527)	2.02	Up	0.000711716	0.0358021
Bach2	BTB and CNC homology 2 (Bach2), transcript variant 2, mRNA	2.02	Up	0.0052728	0.0565737
Dsg2	Desmoglein 2 (Dsg2), mRNA	2.02	Up	0.0198683	0.0975819
Klf12	Kruppel-like factor 12 (Klf12), mRNA	2.02	Up	0.00547667	0.0573924
Itgb7	Integrin beta 7, mRNA (cDNA clone MGC:18486 IMAGE:4187781)	2.02	Up	0.0145079	0.0846043
Rasgef1b	Strain C3H GPI-gamma 4	2.02	Up	0.00778821	0.0647948
Celsr2	Cadherin, EGF LAG seven-pass G-type receptor 2 (flamingo homolog, Drosophila), mRNA (cDNA clone IMAGE:3488511)	2.02	Up	0.00284793	0.0476451
5430411K18Rik	RIKEN cDNA 5430411K18 gene, mRNA (cDNA clone IMAGE:5362093)	2.02	Up	0.00502396	0.0557268
Apom	Apolipoprotein M, mRNA (cDNA clone MGC:35948 IMAGE:5100655)	2.01	Up	0.0344101	0.129553
Hdac10	Histone deacetylase 10 (Hdac10), mRNA	2.01	Up	0.0133132	0.0810719
Lsp1	Lymphocyte specific 1, mRNA (cDNA clone MGC:6047 IMAGE:3488528)	2.01	Up	0.0244799	0.10866
Hs3st3b1	Heparan sulfate (glucosamine) 3-O-sulfotransferase 3B1 (Hs3st3b1), mRNA	2.01	Up	0.00223865	0.0441623
Qtrt1	Queuine tRNA-ribosyltransferase 1 (Qtrt1), mRNA	2.01	Up	0.000308217	0.03284
Pglyrp1	Peptidoglycan recognition protein 1, mRNA (cDNA clone MGC:11430 IMAGE:3969014)	2.01	Up	0.00774936	0.0646046
Trim55	Tripartite motif-containing 55 (Trim55), mRNA	2.01	Up	0.0022703	0.0442004
Heatr6	HEAT repeat containing 6 (Heatr6), mRNA	2.01	Up	0.000999191	0.0368406
Gprc5c	G protein-coupled receptor, family C, group 5, member C (Gprc5c), transcript variant 2, mRNA	2.01	Up	0.0353579	0.131848
Wnt7b	Wingless-related MMTV integration site 7B (Wnt7b), mRNA	2.01	Up	0.00356985	0.0507612
Snx16	Sorting nexin 16 (Snx16), transcript variant 1, mRNA	2.01	Up	0.0323798	0.125143
Ippk	Inositol 1,3,4,5,6-pentakisphosphate 2-kinase, mRNA (cDNA clone MGC:90077 IMAGE:6416865)	2.01	Up	0.00822726	0.0660172
Hprt1	Hypoxanthine guanine phosphoribosyl transferase 1, mRNA (cDNA clone MGC:6197 IMAGE:3500885)	2	Up	0.00544014	0.057259
Rasa1	RAS p21 protein activator 1 (Rasa1), mRNA	2	Up	0.00189683	0.0425343
Rasal2	RAS protein activator like 2, mRNA (cDNA clone MGC:141546 IMAGE:40086771)	2	Up	0.00770378	0.0646046
Rab30	RAB30, member RAS oncogene family (Rab30), mRNA	2	Up	0.000995592	0.0368406
Klhl3	PREDICTED: Mus musculus kelch-like 3 (Drosophila) (Klhl3), mRNA	2	Up	0.0270058	0.113395
Sirt6	Sirtuin 6 (silent mating type information regulation 2, homolog) 6 (S. cerevisiae) (Sirt6), mRNA	2	Up	0.00449182	0.0546503
Rbbp5	Retinoblastoma binding protein 5, mRNA (cDNA clone IMAGE:6832882)	2	Up	0.0142056	0.0837326
Phf17	PHD finger protein 17, mRNA (cDNA clone IMAGE:3984250)	2	Up	0.0034163	0.0500275
Gtpbp6	GTP binding protein 6 (putative) (Gtpbp6), mRNA	2	Up	0.00621407	0.0596632
C3	Complement component 3 (C3), mRNA	2	Up	0.00822992	0.0660172
Meis3	Meis homeobox 3, mRNA (cDNA clone MGC:5914 IMAGE:3593200)	2	Up	0.0136325	0.082113
100041932	predicted gene 3579	2	Up	0.0382273	0.137925
Usp30	Ubiquitin specific peptidase 30, mRNA (cDNA clone IMAGE:4911968)	2	Up	0.0130479	0.0802239
Zfp655	Zinc finger protein 655 (Zfp655), transcript variant 1, mRNA	2	Up	0.0145914	0.0848232
Ptgfrn	Prostaglandin F2 receptor negative regulator (Ptgfrn), mRNA	2	Up	0.000851206	0.0361934
Wdr45	WD repeat domain 45, mRNA (cDNA clone MGC:19294 IMAGE:4035468)	2	Up	0.0127273	0.0794156
Lgr4	Leucine-rich repeat-containing G protein-coupled receptor 4, mRNA (cDNA clone IMAGE:5065281)	1.99	Up	0.00573191	0.0581289
Runx1t1	Runt-related transcription factor 1; translocated to, 1 (cyclin D-related) (Runx1t1), transcript variant 3, mRNA	1.99	Up	0.0186989	0.0941784
Ptprf	Protein tyrosine phosphatase, receptor type, F, mRNA (cDNA clone IMAGE:4161424)	1.99	Up	0.00162236	0.0405899
Taf5l	TAF5-like RNA polymerase II, p300/CBP-associated factor (PCAF)-associated factor (Taf5l), mRNA	1.99	Up	0.00690299	0.0621584
Safb	PREDICTED: Mus musculus scaffold attachment factor B (Safb), mRNA	1.99	Up	0.020901	0.0999915
Pcnt	Pericentrin (kendrin) (Pcnt), transcript variant 1, mRNA	1.99	Up	0.000648877	0.0358021
Rnf8	Ring finger protein 8 (Rnf8), mRNA	1.99	Up	0.00235272	0.0447867
Tmem190	CDNA clone IMAGE:40091122	1.99	Up	0.0299846	0.120296
Nhlrc1	NHL repeat containing 1, mRNA (cDNA clone MGC:143773 IMAGE:40093176)	1.99	Up	0.0102575	0.0718208
Usp48	Ubiquitin specific peptidase 48 (Usp48), mRNA	1.99	Up	0.0128531	0.0798873
Pard3	Par-3 (partitioning defective 3) homolog (C. elegans) (Pard3), transcript variant 3, mRNA	1.99	Up	0.0193711	0.096026
Cc2d1b	Coiled-coil and C2 domain containing 1B, mRNA (cDNA clone MGC:169367 IMAGE:8860762)	1.99	Up	0.00434603	0.0540793
2700062C07Rik	RIKEN cDNA 2700062C07 gene, mRNA (cDNA clone MGC:46767 IMAGE:5038294)	1.99	Up	0.0126678	0.0793395
Tmod4	Tropomodulin 4 (Tmod4), mRNA	1.99	Up	0.0172864	0.0908513
Agfg2	ArfGAP with FG repeats 2 (Agfg2), transcript variant 1, mRNA	1.99	Up	0.000500144	0.034117
Fbxo22	F-box protein 22 (Fbxo22), mRNA	1.99	Up	0.0031895	0.0494577
BC067068	CDNA sequence BC067068 (BC067068), mRNA	1.99	Up	0.0254712	0.111134
Cdca7	Cell division cycle associated 7 (Cdca7), mRNA	1.99	Up	0.0440649	0.149898
Atoh8	Atonal homolog 8 (Drosophila) (Atoh8), mRNA	1.99	Up	0.0151339	0.0859348
Ing3	Inhibitor of growth family, member 3, mRNA (cDNA clone MGC:25765 IMAGE:4010253)	1.98	Up	0.014927	0.0855343
Ncor2	Silencing mediator of retinoic acid and thyroid hormone receptor extended isoform (Smrte)	1.98	Up	0.00329792	0.049636
Arg1	Arginase, liver, mRNA (cDNA clone MGC:13983 IMAGE:4163626)	1.98	Up	0.0138114	0.0827799
Nek7	NIMA (never in mitosis gene a)-related expressed kinase 7, mRNA (cDNA clone MGC:46827 IMAGE:3994871)	1.98	Up	0.0122415	0.0782297
Plekhm2	PREDICTED: Mus musculus pleckstrin homology domain containing, family M (with RUN domain) member 2 (Plekhm2), mRNA	1.98	Up	0.00184831	0.0420399
Fam171a2	Family with sequence similarity 171, member A2 (Fam171a2), mRNA	1.98	Up	0.0101484	0.0714844
Zscan18	PREDICTED: Mus musculus predicted gene, EG232875 (EG232875), mRNA	1.98	Up	0.000773591	0.0361934
Wasf1	Wave1/Scar (Wave1)	1.98	Up	0.00319614	0.0494577
Asap1	ArfGAP with SH# domain, ankyrin repeat and PH domain1, mRNA (cDNA clone IMAGE:3489486)	1.98	Up	0.0063418	0.0602831
Nhlrc2	NHL repeat containing 2, mRNA (cDNA clone MGC:169815 IMAGE:8861210)	1.98	Up	0.0044414	0.0544109
Pkn1	Protein kinase N1, mRNA (cDNA clone IMAGE:4015545)	1.98	Up	0.0071959	0.0629278
Slc5a3	Mitochondrial ribosomal protein S6 (Mrps6), nuclear gene encoding mitochondrial protein, mRNA	1.98	Up	0.0139728	0.0831655
Cyp1b1	Cytochrome P450, family 1, subfamily b, polypeptide 1 (Cyp1b1), mRNA	1.98	Up	0.0136953	0.0822942
Cdyl2	Chromodomain protein, Y chromosome-like 2 (Cdyl2), mRNA	1.98	Up	0.00112641	0.0370105
Atp10d	ATPase, class V, type 10D (Atp10d), mRNA	1.97	Up	0.00871072	0.0673286
Fam160a1	RIKEN cDNA 9930021J17 gene, mRNA (cDNA clone IMAGE:3994353)	1.97	Up	0.00102925	0.0368406
Lmtk2	Aatyk2 mRNA for apoptosis-associated tyrosine kinase 2	1.97	Up	0.00334691	0.0498451
Ubtd2	Ubiquitin domain containing 2, mRNA (cDNA clone MGC:67186 IMAGE:6825513)	1.97	Up	0.0131276	0.0804632
Trps1	Trichorhinophalangeal syndrome I (human), mRNA (cDNA clone MGC:46754 IMAGE:4951294)	1.97	Up	0.0196117	0.0968027
Vps37c	Vacuolar protein sorting 37C (yeast), mRNA (cDNA clone MGC:32338 IMAGE:5029143)	1.97	Up	0.0148005	0.0854284
Zfp282	Zinc finger protein 282 (Zfp282), mRNA	1.97	Up	0.000681938	0.0358021
Tex22	Testis expressed gene 22 (Tex22), mRNA	1.97	Up	0.0317292	0.124119
Gpr97	G protein-coupled receptor 97, mRNA (cDNA clone IMAGE:4223741)	1.97	Up	0.00178233	0.0417602
Klf9	Kruppel-like factor 9 (Klf9), mRNA	1.97	Up	0.0127195	0.0793957
Gle1	GLE1 RNA export mediator (yeast), mRNA (cDNA clone MGC:25745 IMAGE:3990668)	1.97	Up	0.0379508	0.137291
Nox4	Superoxide-generating NADPH oxidase 4 (Nox4)	1.97	Up	0.0169664	0.0899379
Med13l	Mediator complex subunit 13-like, mRNA (cDNA clone IMAGE:30531991)	1.97	Up	0.0267261	0.112855
100040879	predicted gene 3019	1.97	Up	0.0232676	0.105628
Rassf8	Ras association (RalGDS/AF-6) domain family (N-terminal) member 8, mRNA (cDNA clone IMAGE:3500618)	1.97	Up	0.0040329	0.0524864
Zbtb2	Zinc finger and BTB domain containing 2 (Zbtb2), mRNA	1.97	Up	0.0022435	0.0441623
Gan	Giant axonal neuropathy, mRNA (cDNA clone IMAGE:40062226)	1.97	Up	0.00375676	0.0514621
Npc1l1	NPC1-like 1, mRNA (cDNA clone IMAGE:40086101)	1.97	Up	0.0283997	0.116508
Arid1b	AT rich interactive domain 1B (SWI-like) (Arid1b), mRNA	1.97	Up	0.00856606	0.0667573
Zc3h18	Zinc finger CCCH-type containing 18, mRNA (cDNA clone IMAGE:3155908)	1.97	Up	0.0179691	0.0924723
Apcdd1	Adenomatosis polyposis coli down-regulated 1 (Apcdd1), mRNA	1.96	Up	0.00310583	0.0489209
667118	zinc finger, BED domain containing 4 pseudogene	1.96	Up	0.0128143	0.0796999
Map3k7ip3	Mitogen-activated protein kinase kinase kinase 7 interacting protein 3 (Map3k7ip3), mRNA	1.96	Up	0.0263908	0.112711
Dfna5	Deafness, autosomal dominant 5 (human) (Dfna5), mRNA	1.96	Up	0.0464904	0.15488
Pex1	Peroxisomal biogenesis factor 1 (Pex1), mRNA	1.96	Up	0.0128084	0.0796811
Ehmt1	Euchromatic histone methyltransferase 1 (Ehmt1), transcript variant 3, mRNA	1.96	Up	0.00580119	0.0584017
Zfp612	Zinc finger protein 612, mRNA (cDNA clone IMAGE:3586510)	1.96	Up	0.0101558	0.0714884
Fam151b	PREDICTED: Mus musculus RIKEN cDNA 4930405M20 gene (4930405M20Rik), mRNA	1.96	Up	0.0408231	0.144023
Cpsf1	Cleavage and polyadenylation specific factor 1 (Cpsf1), mRNA	1.96	Up	0.00471927	0.0548212
Mkl2	MKL/myocardin-like 2 (Mkl2), transcript variant 1, mRNA	1.96	Up	0.00732571	0.063584
Fam148c	Family with sequence similarity 148, member C, mRNA (cDNA clone MGC:86088 IMAGE:30537363)	1.96	Up	0.00583711	0.0584826
Ddx55	DEAD (Asp-Glu-Ala-Asp) box polypeptide 55, mRNA (cDNA clone MGC:143677 IMAGE:40092124)	1.96	Up	0.0143797	0.0842343
Rundc3a	RUN domain containing 3A (Rundc3a), mRNA	1.96	Up	0.0441029	0.149898
Lzts2	Leucine zipper, putative tumor suppressor 2 (Lzts2), transcript variant 1, mRNA	1.96	Up	0.00786694	0.0651167
Vps33a	Vacuolar protein sorting 33A (yeast) (Vps33a), mRNA	1.95	Up	0.00610955	0.0592353
Ap4m1	Adaptor-related protein complex AP-4, mu 1, mRNA (cDNA clone MGC:18820 IMAGE:4207033)	1.95	Up	0.00872296	0.0673286
2610015P09Rik	RIKEN cDNA 2610015P09 gene, mRNA (cDNA clone IMAGE:3982261)	1.95	Up	0.00319234	0.0494577
Dlg3	Discs, large homolog 3 (Drosophila) (Dlg3), mRNA	1.95	Up	0.0237733	0.106931
Ears2	Glutamyl-tRNA synthetase 2 (mitochondrial)(putative) (Ears2), nuclear gene encoding mitochondrial protein, mRNA	1.95	Up	0.000206698	0.03284
Wbscr27	Williams-Beuren syndrome critical region protein 27 (Wbscr27)	1.95	Up	0.00291208	0.0481664
Bahd1	Bromo adjacent homology domain containing 1, mRNA (cDNA clone MGC:178793 IMAGE:9053785)	1.95	Up	0.00352079	0.050597
Col11a2	Collagen, type XI, alpha 2 (Col11a2), mRNA	1.95	Up	0.0218842	0.102622
Myom1	Myomesin 1 (Myom1), transcript variant 1, mRNA	1.95	Up	0.0365013	0.134435
Senp5	SUMO/Smt3-specific isopeptidase (SMT3IP3)	1.95	Up	0.0040605	0.0525788
Ripk4	Receptor-interacting serine-threonine kinase 4 (Ripk4), mRNA	1.95	Up	0.00164808	0.0406287
B3galt2	UDP-Gal:betaGlcNAc beta 1,3-galactosyltransferase, polypeptide 2 (B3galt2), mRNA	1.95	Up	0.0364487	0.134297
Rgl3	RalGDS-related effector protein of M-Ras	1.95	Up	0.00176402	0.0416861
Rev3l	REV3-like, catalytic subunit of DNA polymerase zeta RAD54 like (S. cerevisiae), mRNA (cDNA clone IMAGE:3967923)	1.95	Up	0.0197335	0.0971787
Frat2	Frequently rearranged in advanced T-cell lymphomas 2, mRNA (cDNA clone MGC:37615 IMAGE:4989784)	1.95	Up	0.00828517	0.0660697
Ror1	Receptor tyrosine kinase-like orphan receptor 1 (Ror1), mRNA	1.95	Up	0.0240116	0.107536
Btg2	B-cell translocation gene 2, anti-proliferative (Btg2), mRNA	1.95	Up	0.0107317	0.0737277
100041085	predicted gene, 100041085	1.95	Up	0.0151773	0.0860947
Epb4.1l4b	Erythrocyte protein band 4.1-like 4b (Epb4.1l4b), mRNA	1.95	Up	0.00639273	0.0603764
Zbtb9	Zinc finger and BTB domain containing 9 (Zbtb9), mRNA	1.95	Up	0.0427136	0.148094
28027		1.94	Up	0.0102454	0.0718083
Jtv1	JTV1 gene (Jtv1), mRNA	1.94	Up	0.00161198	0.0405534
Plxna3	Plexin A3 (Plxna3), mRNA	1.94	Up	0.00839889	0.0664719
Ikzf2	IKAROS family zinc finger 2 (Ikzf2), mRNA	1.94	Up	0.0193974	0.0961219
Magt1	Magnesium transporter 1 (Magt1), mRNA	1.94	Up	0.00809304	0.065698
Mfsd6l	Major facilitator superfamily domain containing 6-like (Mfsd6l), mRNA	1.94	Up	0.000380031	0.0328458
Kctd3	Potassium channel tetramerisation domain containing 3, mRNA (cDNA clone MGC:90553 IMAGE:5702630)	1.94	Up	0.016955	0.0899119
619734	predicted gene 6096	1.94	Up	0.00188935	0.0424752
Tgfbr1	Transforming growth factor, beta receptor I (Tgfbr1), mRNA	1.94	Up	0.0210444	0.100343
Ccpg1	Cell cycle progression 1, mRNA (cDNA clone IMAGE:3711012)	1.94	Up	0.00256002	0.0459752
2010109K11Rik	RIKEN cDNA 2010109K11 gene, mRNA (cDNA clone IMAGE:6511334)	1.94	Up	0.00340968	0.0500275
Gtf2ird2	GTF2I repeat domain containing 2 (Gtf2ird2), mRNA	1.94	Up	0.00700921	0.0623655
Dennd1c	DENN/MADD domain containing 1C (Dennd1c), mRNA	1.94	Up	0.0395208	0.141034
Stx8	Syntaxin 8	1.94	Up	0.0328426	0.125979
Parp16	Poly (ADP-ribose) polymerase family, member 16, mRNA (cDNA clone IMAGE:4486878)	1.94	Up	0.00821987	0.0659939
Tns3	Tensin 3, mRNA (cDNA clone IMAGE:5324278)	1.94	Up	0.00629406	0.0600354
Setd6	SET domain containing 6, mRNA (cDNA clone MGC:170825 IMAGE:8862220)	1.94	Up	0.00562688	0.0578211
Tanc2	Tetratricopeptide repeat, ankyrin repeat and coiled-coil containing 2, mRNA (cDNA clone IMAGE:30544810)	1.94	Up	0.0174422	0.0913125
Nr6a1	Germ cell nuclear factor protein (Nr6a1)	1.94	Up	0.00980374	0.0707193
Zyg11b	RIKEN cDNA 2810482G21 gene, mRNA (cDNA clone IMAGE:5012742)	1.94	Up	0.036078	0.133429
Chrd	Chordin	1.94	Up	0.00875244	0.0674764
Cep63	Centrosomal protein 63 (Cep63), mRNA	1.94	Up	0.00315878	0.049263
Pacs2	Phosphofurin acidic cluster sorting protein 2, mRNA (cDNA clone IMAGE:5039248)	1.94	Up	0.0119378	0.0772522
Pard3b	Amyotrophic lateral sclerosis 2 (juvenile) chromosome region, candidate 19 (human), mRNA (cDNA clone IMAGE:3589573)	1.94	Up	0.0100585	0.0714213
Cyp2d22	Cytochrome P450, family 2, subfamily d, polypeptide 22, mRNA (cDNA clone MGC:28893 IMAGE:4912394)	1.94	Up	0.000848069	0.0361934
Cabin1	Calcineurin binding protein 1, mRNA (cDNA clone MGC:183736 IMAGE:9087736)	1.94	Up	0.0146714	0.0849701
AI132487	Expressed sequence AI132487 (AI132487), mRNA	1.94	Up	0.0312359	0.122914
Atrx	Alpha thalassemia/mental retardation syndrome X-linked homolog (human) (Atrx), mRNA	1.94	Up	0.0233965	0.105959
Man1c1	Mannosidase, alpha, class 1C, member 1, mRNA (cDNA clone IMAGE:5373083)	1.94	Up	0.00251445	0.0459257
Oma1	OMA1 homolog, zinc metallopeptidase (S. cerevisiae) (Oma1), mRNA	1.94	Up	0.0370165	0.135451
Exosc3	Exosome component 3, mRNA (cDNA clone MGC:29324 IMAGE:5012335)	1.94	Up	0.00054763	0.0347733
Grpel2	Co-chaperone mt-GrpE#2 mRNA, nuclear gene encoding mitochondrial protein	1.93	Up	0.00139419	0.0387866
Gas2l1	Growth arrest-specific 2 like 1, mRNA (cDNA clone MGC:19078 IMAGE:4194333)	1.93	Up	0.00237722	0.0449549
Pim3	Proviral integration site 3 (Pim3), mRNA	1.93	Up	0.00246291	0.0455354
Tcf12	Transcription factor 12, mRNA (cDNA clone MGC:46891 IMAGE:5345693)	1.93	Up	0.00962413	0.0702421
Gm347	Gene model 347, (NCBI) (Gm347), mRNA	1.93	Up	0.00412294	0.0528974
Polrmt	CDNA clone IMAGE:40094516	1.93	Up	0.00170123	0.0410775
Rps6kc1	Ribosomal protein S6 kinase polypeptide 1, mRNA (cDNA clone MGC:67173 IMAGE:6812243)	1.93	Up	0.00682221	0.0618334
BC052040	CDNA sequence BC052040 (BC052040), transcript variant 1, mRNA	1.93	Up	0.0261402	0.112711
Unc84b	Unc-84 homolog B (C. elegans), mRNA (cDNA clone IMAGE:5325151)	1.93	Up	0.00111029	0.0370105
OTTMUSG00000015360	PREDICTED: Mus musculus hypothetical protein LOC100043729 (LOC100043729), mRNA	1.93	Up	0.00958697	0.0700874
Artn	Artemin (Artn), mRNA	1.93	Up	0.00696383	0.0623655
Pfkfb3	6-phosphofructo-2-kinase/fructose-2,6-biphosphatase 3 (Pfkfb3), mRNA	1.93	Up	0.0119078	0.0771712
Alkbh8	AlkB, alkylation repair homolog 8 (E. coli) (Alkbh8), mRNA	1.92	Up	0.018388	0.0934931
Npas2	Neuronal PAS domain protein 2 (Npas2), mRNA	1.92	Up	0.00190798	0.0426069
Gga3	Golgi associated, gamma adaptin ear containing, ARF binding protein 3, mRNA (cDNA clone IMAGE:6477214)	1.92	Up	0.0123797	0.0785895
100043837	predicted gene 4685	1.92	Up	0.0267479	0.112866
Armc10	Armadillo repeat containing 10, mRNA (cDNA clone MGC:46778 IMAGE:2812558)	1.92	Up	0.0430902	0.148896
Lrba	LPS-responsive beige-like anchor (Lrba), transcript variant 1, mRNA	1.92	Up	0.0165566	0.0893831
Poli	DNA polymerase iota (PolI)	1.92	Up	0.0207064	0.0995245
Pnrc1	Proline-rich nuclear receptor coactivator 1 (Pnrc1), mRNA	1.92	Up	0.00247579	0.0456109
Mga	MGA protein	1.92	Up	0.0231517	0.105367
Brwd1	Bromodomain and WD repeat domain containing 1 (Brwd1), transcript variant 1, mRNA	1.92	Up	0.0029032	0.0481664
Phrf1	PHD and ring finger domains 1, mRNA (cDNA clone MGC:170071 IMAGE:8861466)	1.92	Up	0.00473079	0.0548212
Hook3	Hook homolog 3 (Drosophila), mRNA (cDNA clone MGC:106413 IMAGE:30651062)	1.92	Up	0.0212376	0.101015
Myh9	Myosin, heavy polypeptide 9, non-muscle, mRNA (cDNA clone IMAGE:4913872)	1.92	Up	0.00267519	0.0466447
Zc3h12c	MKIAA1726 protein	1.92	Up	0.0282044	0.116073
1810008A18Rik	RIKEN cDNA 1810008A18 gene, mRNA (cDNA clone MGC:37648 IMAGE:5008732)	1.91	Up	0.00446368	0.0545077
Ipo8	Importin 8, mRNA (cDNA clone IMAGE:4976606)	1.91	Up	0.00201539	0.0429799
Frg1	FSHD region gene 1, mRNA (cDNA clone MGC:5909 IMAGE:3487998)	1.91	Up	0.000254541	0.03284
Dmxl1	Dmx-like 1, mRNA (cDNA clone IMAGE:4022096)	1.91	Up	0.0172265	0.090657
Fpgs	Folylpolyglutamyl synthetase, mRNA (cDNA clone MGC:7296 IMAGE:3485401)	1.91	Up	0.00425056	0.0536015
Zfp509	Zinc finger protein 509, mRNA (cDNA clone MGC:36529 IMAGE:5376301)	1.91	Up	0.0117771	0.0768551
Irs1	Insulin receptor substrate-1 (IRS-1)	1.91	Up	0.0106234	0.0733259
Fam73a	Family with sequence similarity 73, member A, mRNA (cDNA clone MGC:169953 IMAGE:8861348)	1.91	Up	0.004737	0.0548212
Mbd1	Methyl-CpG binding domain protein 1 (Mbd1), mRNA	1.91	Up	0.00108693	0.0370105
Zfp192	Zinc finger protein 192 (Zfp192), mRNA	1.91	Up	0.022573	0.104172
Itfg2	Integrin alpha FG-GAP repeat containing 2, mRNA (cDNA clone MGC:36400 IMAGE:5309950)	1.91	Up	0.00193132	0.0426443
Myl6b	Myosin, light polypeptide 6B, mRNA (cDNA clone MGC:41229 IMAGE:3468485)	1.91	Up	0.00718175	0.0629278
Ikbkap	Inhibitor of kappa light polypeptide enhancer in B-cells, kinase complex-associated protein, mRNA (cDNA clone IMAGE:5365773)	1.91	Up	0.0116587	0.0767382
Fzd6	Frizzled homolog 6 (Drosophila), mRNA (cDNA clone MGC:14004 IMAGE:3983985)	1.91	Up	0.00150243	0.039369
AU040320	Expressed sequence AU040320 (AU040320), transcript variant 3, mRNA	1.91	Up	0.00477541	0.0548919
Lmbrd2	LMBR1 domain containing 2, mRNA (cDNA clone MGC:159124 IMAGE:40129936)	1.91	Up	0.024842	0.109704
Ankrd42	CDNA clone IMAGE:9054019	1.91	Up	0.0496608	0.161691
EG434249	PREDICTED: Mus musculus predicted gene, EG434249 (EG434249), mRNA	1.91	Up	0.0279119	0.115269
Rpl37a	Ribosomal protein L37a (Rpl37a), mRNA	1.91	Up	0.000162506	0.03284
Ttc21a	CDNA clone IMAGE:40098334	1.91	Up	0.0348235	0.130587
100041172	predicted gene 3179	1.91	Up	0.0388392	0.139467
Cyp2f2	Cytochrome P450, family 2, subfamily f, polypeptide 2, mRNA (cDNA clone MGC:29973 IMAGE:5123751)	1.91	Up	0.00783807	0.0649616
Ubxn2b	UBX domain protein 2B (Ubxn2b), mRNA	1.9	Up	0.000572209	0.0347733
N4bp2	NEDD4 binding protein 2 (N4bp2), mRNA	1.9	Up	0.0375891	0.136612
668429	predicted gene 9165	1.9	Up	0.00111765	0.0370105
D10Bwg1379e	CDNA clone IMAGE:40087485	1.9	Up	0.0170134	0.0900493
Prdm4	PR domain containing 4, mRNA (cDNA clone IMAGE:5323872)	1.9	Up	0.00464149	0.0546902
Atxn7	Ataxin 7 (Atxn7), mRNA	1.9	Up	0.0126739	0.0793395
Atp6v1b2	ATPase, H+ transporting, lysosomal V1 subunit B2, mRNA (cDNA clone MGC:21587 IMAGE:4500843)	1.9	Up	0.0137943	0.0827268
Gbl	G protein beta subunit-like, mRNA (cDNA clone IMAGE:4989476)	1.9	Up	0.00227403	0.0442004
Hisppd2a	Histidine acid phosphatase domain containing 2A, mRNA (cDNA clone MGC:169976 IMAGE:8861371)	1.9	Up	0.0116076	0.0765652
Sltm	SAFB-like, transcription modulator (Sltm), transcript variant 1, mRNA	1.9	Up	0.000723248	0.0358656
Nme7	Non-metastatic cells 7, protein expressed in (nucleoside-diphosphate kinase) (Nme7), transcript variant 1, mRNA	1.9	Up	0.0324211	0.125262
Dock8	Dedicator of cytokinesis 8, mRNA (cDNA clone IMAGE:5371956)	1.9	Up	0.003822	0.0518111
Zfp715	Zinc finger protein 715, mRNA (cDNA clone MGC:66626 IMAGE:6827768)	1.9	Up	0.00271316	0.0467993
Larp6	La ribonucleoprotein domain family, member 6 (Larp6), mRNA	1.9	Up	0.00641459	0.0603764
1810010H24Rik	RIKEN cDNA 1810010H24 gene, mRNA (cDNA clone IMAGE:40049318)	1.9	Up	0.0111775	0.0752901
100048824	similar to RIKEN cDNA 1200014J11 gene	1.9	Up	0.000948611	0.0364885
Phtf2	Putative homeodomain transcription factor 2, mRNA (cDNA clone MGC:60851 IMAGE:30050876)	1.9	Up	0.000273735	0.03284
Supt5h	Suppressor of Ty 5 homolog (S. cerevisiae) (Supt5h), mRNA	1.9	Up	0.0242871	0.108174
Ubr3	Ubiquitin protein ligase E3 component n-recognin 3, mRNA (cDNA clone IMAGE:9054037)	1.9	Up	0.00290973	0.0481664
Shpk	Sedoheptulokinase (Shpk), mRNA	1.9	Up	0.0114028	0.0760516
Golga2	Golgi autoantigen, golgin subfamily a, 2 (Golga2), transcript variant 1, mRNA	1.9	Up	0.00375571	0.0514621
Oxsr1	Oxidative-stress responsive 1, mRNA (cDNA clone IMAGE:4976735)	1.9	Up	0.00326748	0.0496294
Zfyve16	MKIAA0305 protein	1.9	Up	0.0159786	0.087841
Brpf1	Bromodomain and PHD finger containing, 1, mRNA (cDNA clone IMAGE:4954194)	1.9	Up	0.000444729	0.0336701
Setmar	PREDICTED: Mus musculus SET domain and mariner transposase fusion gene (Setmar), mRNA	1.9	Up	0.0433832	0.149515
Gigyf2	GRB10 interacting GYF protein 2 (Gigyf2), transcript variant 1, mRNA	1.9	Up	0.0059961	0.0587773
Ppan	Peter pan homolog (Drosophila) (Ppan), mRNA	1.9	Up	0.0291754	0.118253
Zbtb45	Zinc finger and BTB domain containing 45 (Zbtb45), mRNA	1.89	Up	0.0482597	0.158749
Atg10	Autophagy-related 10 (yeast), mRNA (cDNA clone MGC:30984 IMAGE:5249268)	1.89	Up	0.0174984	0.0914618
Tigd5	Tigger transposable element derived 5, mRNA (cDNA clone MGC:169913 IMAGE:8861308)	1.89	Up	0.000806257	0.0361934
Foxj3	MKIAA1041 protein	1.89	Up	0.0193583	0.0959968
Abca8b	ATP-binding cassette, sub-family A (ABC1), member 8b (Abca8b), mRNA	1.89	Up	0.0441344	0.149898
Alpk1	PREDICTED: Mus musculus alpha-kinase 1 (Alpk1), mRNA	1.89	Up	0.0140132	0.083199
Map2k7	Mitogen-activated protein kinase kinase 7 (Map2k7), transcript variant 2, mRNA	1.89	Up	0.0359373	0.133104
Krba1	KRAB-A domain containing 1 (Krba1), mRNA	1.89	Up	0.0130687	0.0802359
Tnk2	Tyrosine kinase, non-receptor, 2, mRNA (cDNA clone MGC:37479 IMAGE:4984168)	1.89	Up	0.0074776	0.0640539
9130019O22Rik	RIKEN cDNA 9130019O22 gene, mRNA (cDNA clone MGC:25807 IMAGE:4038184)	1.89	Up	0.0100068	0.0712714
Heatr2	HEAT repeat containing 2, mRNA (cDNA clone MGC:182395 IMAGE:9056289)	1.89	Up	0.00295245	0.0484858
Klhl18	Mus musculus, clone IMAGE:5363746, mRNA	1.89	Up	0.00721271	0.0629278
Cd209c	CD209c antigen (Cd209c), mRNA	1.89	Up	0.00213359	0.0433759
Kif16b	Kinesin family member 16B (Kif16b), mRNA	1.89	Up	0.00302717	0.0487005
Plk2	Polo-like kinase 2 (Drosophila) (Plk2), mRNA	1.89	Up	0.00086671	0.0361934
Mrpl9	MRPL9 mRNA for mitochondrial ribosomal protein L9 (L9mt)	1.89	Up	0.000578802	0.0347733
Gab2	Growth factor receptor bound protein 2-associated protein 2 (Gab2), mRNA	1.89	Up	0.00112558	0.0370105
Larp5	La ribonucleoprotein domain family, member 5, mRNA (cDNA clone MGC:78318 IMAGE:6506267)	1.89	Up	0.00493614	0.0554559
Lrp6	Low density lipoprotein receptor-related protein 6 (Lrp6), mRNA	1.89	Up	0.00285956	0.0477674
Tyk2	Tyrosine kinase 2, mRNA (cDNA clone IMAGE:4014358)	1.89	Up	0.0274125	0.114209
Zbtb7b	Zinc finger and BTB domain containing 7B (Zbtb7b), mRNA	1.89	Up	0.0096462	0.0702421
Rabggta	Rab geranylgeranyl transferase, a subunit, mRNA (cDNA clone MGC:19255 IMAGE:3967218)	1.89	Up	0.0150472	0.0857696
Arhgap21	Rho GTPase activating protein 21, mRNA (cDNA clone IMAGE:5370325)	1.89	Up	0.00528606	0.056596
E030003E18Rik	PREDICTED: Mus musculus RIKEN cDNA E030003E18 gene (E030003E18Rik), mRNA	1.89	Up	0.0375337	0.136593
EG215208	PREDICTED: Mus musculus predicted gene, EG215208 (EG215208), mRNA	1.89	Up	0.0225185	0.104077
Wdr20a	WD repeat domain 20A, mRNA (cDNA clone MGC:30262 IMAGE:4221717)	1.88	Up	0.00462069	0.0546902
Mobkl1a	MOB1, Mps One Binder kinase activator-like 1A (yeast), mRNA (cDNA clone MGC:129511 IMAGE:40050503)	1.88	Up	0.0144448	0.0844327
Usp24	Ubiquitin specific peptidase 24, mRNA (cDNA clone IMAGE:4945752)	1.88	Up	0.0189032	0.0948056
Ttf1	RNA polymerase I transcription termination factor 1	1.88	Up	0.0460657	0.153894
Crebbp	CREB binding protein (Crebbp), mRNA	1.88	Up	0.00558059	0.0577057
1810031K17Rik	RIKEN cDNA 1810031K17 gene, mRNA (cDNA clone MGC:36250 IMAGE:5126467)	1.88	Up	0.00392186	0.0522143
Atad2b	ATPase family, AAA domain containing 2B (Atad2b), mRNA	1.88	Up	0.00862298	0.0670054
Morc4	Microrchidia 4, mRNA (cDNA clone MGC:164128 IMAGE:40130774)	1.88	Up	0.0044609	0.0545077
Arl4d	ADP-ribosylation factor-like 4D, mRNA (cDNA clone MGC:28743 IMAGE:4481779)	1.88	Up	0.00158952	0.0403232
Rxra	Retinoid X receptor alpha, mRNA (cDNA clone IMAGE:5252419)	1.88	Up	0.00697492	0.0623655
Hook1	Hook homolog 1 (Drosophila) (Hook1), mRNA	1.88	Up	0.0250322	0.110141
100043436	predicted gene 4434	1.88	Up	0.0339643	0.128444
Fam120c	RIKEN cDNA A230072E10 gene, mRNA (cDNA clone IMAGE:5252967)	1.88	Up	0.00769832	0.0646046
Atl3	Atlastin GTPase 3 (Atl3), mRNA	1.88	Up	0.00584817	0.0584838
Trmt5	TRM5 tRNA methyltransferase 5 homolog (S. cerevisiae) (Trmt5), mRNA	1.88	Up	0.0257998	0.111918
Zbtb10	PREDICTED: Mus musculus zinc finger and BTB domain containing 10, transcript variant 1 (Zbtb10), mRNA	1.88	Up	0.0101018	0.0714844
Ankzf1	Ankyrin repeat and zinc finger domain containing 1 (Ankzf1), mRNA	1.88	Up	0.0132893	0.0809439
Repin1	Replication initiator 1 (Repin1), transcript variant 1, mRNA	1.88	Up	0.00319538	0.0494577
Tbc1d24	TBC1 domain family, member 24, mRNA (cDNA clone MGC:117111 IMAGE:30943242)	1.88	Up	0.00182299	0.0418359
BC057893	CDNA sequence BC057893, mRNA (cDNA clone MGC:67667 IMAGE:4978941)	1.88	Up	0.011714	0.0767665
100038842		1.88	Up	0.00310161	0.0489141
640963	predicted gene 7315	1.88	Up	0.0152392	0.0862682
Pcmtd2	Protein-L-isoaspartate (D-aspartate) O-methyltransferase domain containing 2 (Pcmtd2), mRNA	1.88	Up	0.00173715	0.0414027
BC032203	CDNA sequence BC032203, mRNA (cDNA clone IMAGE:5342452)	1.87	Up	0.00616783	0.0594669
Kif21a	Kinesin family member 21A (Kif21a), transcript variant 3, mRNA	1.87	Up	0.00649588	0.0608188
B3galt4	UDP-Gal:betaGlcNAc beta 1,3-galactosyltransferase, polypeptide 4 (B3galt4), mRNA	1.87	Up	0.0013527	0.038741
Eif2c3	Eukaryotic translation initiation factor 2C, 3 (Eif2c3), mRNA	1.87	Up	0.0204998	0.0988759
Per1	Period homolog 1 (Drosophila), mRNA (cDNA clone MGC:49546 IMAGE:4163009)	1.87	Up	0.00399794	0.0524435
Snx15	Sorting nexin 15, mRNA (cDNA clone MGC:27611 IMAGE:4503873)	1.87	Up	0.0371603	0.135726
Tmem22	Transmembrane protein 22 (Tmem22), mRNA	1.87	Up	0.011689	0.0767665
Hipk3	Fas-interacting serine/threonine kinase 3 (Fist3)	1.87	Up	0.0311987	0.122837
Tmem129	Transmembrane protein 129, mRNA (cDNA clone MGC:27943 IMAGE:3587662)	1.87	Up	0.00201416	0.0429799
Klf6	Kruppel-like factor 6 (Klf6), mRNA	1.87	Up	0.00776996	0.0646959
5830415F09Rik	RIKEN cDNA 5830415F09 gene (5830415F09Rik), mRNA	1.87	Up	0.00308349	0.0489141
Lrrn4cl	LRRN4 C-terminal like, mRNA (cDNA clone MGC:130183 IMAGE:40052213)	1.87	Up	0.00490616	0.0554067
Hinfp	Histone H4 transcription factor, mRNA (cDNA clone MGC:27746 IMAGE:2651006)	1.87	Up	0.00612066	0.0592706
Cadps2	Ca2+-dependent activator protein for secretion 2, mRNA (cDNA clone IMAGE:5324294)	1.87	Up	0.00361174	0.050874
Glt8d3	Glycosyltransferase 8 domain containing 3, mRNA (cDNA clone MGC:176263 IMAGE:9055914)	1.87	Up	0.0342377	0.129127
Mill2	MHC I like leukocyte 2 (Mill2), transcript variant 2, mRNA	1.87	Up	0.0114142	0.0760516
D16H22S680E	DNA segment, Chr 16, human D22S680E, expressed (D16H22S680E), mRNA	1.87	Up	0.000810916	0.0361934
Ddx10	DEAD (Asp-Glu-Ala-Asp) box polypeptide 10 (Ddx10), mRNA	1.87	Up	0.0071901	0.0629278
Notch2	(Notch2)	1.87	Up	0.0079327	0.0652923
Ercc2	Excision repair cross-complementing rodent repair deficiency, complementation group 2, mRNA (cDNA clone MGC:27532 IMAGE:44588	1.87	Up	0.00619176	0.0596001
Osbpl10	Oxysterol binding protein-like 10 (Osbpl10), mRNA	1.87	Up	0.00138392	0.0387866
Khdrbs3	KH domain containing, RNA binding, signal transduction associated 3, mRNA (cDNA clone MGC:21726 IMAGE:4500976)	1.86	Up	0.00909154	0.0686324
Lmbr1	Limb region 1, mRNA (cDNA clone MGC:28737 IMAGE:4481088)	1.86	Up	0.0381018	0.137693
Gpr1	G protein-coupled receptor 1 (Gpr1), mRNA	1.86	Up	0.0264042	0.112711
Zfp553	Zinc finger protein 553 (Zfp553), mRNA	1.86	Up	0.0106318	0.073365
A230051G13Rik	RIKEN cDNA A230051G13 gene, mRNA (cDNA clone MGC:107430 IMAGE:6432747)	1.86	Up	0.000242975	0.03284
Zfp408	Zinc finger protein 408, mRNA (cDNA clone MGC:179177 IMAGE:9054169)	1.86	Up	0.0123779	0.0785895
Abhd11	Abhydrolase domain containing 11 (Abhd11), mRNA	1.86	Up	0.0214333	0.101485
Adprhl2	ADP-ribosylhydrolase like 2, mRNA (cDNA clone MGC:36922 IMAGE:4945959)	1.86	Up	0.0257945	0.111918
Zfp259	Zinc finger protein 259, mRNA (cDNA clone MGC:29104 IMAGE:5067274)	1.86	Up	0.00648407	0.0607588
Fam3c	Family with sequence similarity 3, member C (Fam3c), mRNA	1.86	Up	0.0146097	0.0848941
Mdm4	Transformed mouse 3T3 cell double minute 4, mRNA (cDNA clone IMAGE:5025694)	1.86	Up	0.0127284	0.0794156
Smurf2	SMAD specific E3 ubiquitin protein ligase 2, mRNA (cDNA clone IMAGE:5345689)	1.86	Up	0.000220528	0.03284
Tmem138	Transmembrane protein 138 (Tmem138), mRNA	1.86	Up	0.00456035	0.0546902
Rac3	RAS-related C3 botulinum substrate 3, mRNA (cDNA clone IMAGE:5149761)	1.86	Up	0.0339832	0.128472
Slc43a2	Slc43a2 mRNA for L-type amino acid transporter 4	1.86	Up	0.00639902	0.0603764
Cdc2l5	Cell division cycle 2-like 5 (cholinesterase-related cell division controller), mRNA (cDNA clone IMAGE:5151549)	1.86	Up	0.0252397	0.110526
Ino80d	INO80 complex subunit D, mRNA (cDNA clone MGC:183902 IMAGE:9087902)	1.86	Up	0.00333844	0.0498431
100040485		1.86	Up	0.0117669	0.0768551
Skint4	Strain C57BL/6J skint 4 isoform a precursor (Skint4)	1.85	Up	0.0245019	0.108722
Ahr	Strain A/J aryl-hydrocarbon receptor (Ahr)	1.85	Up	0.0167009	0.089491
4930402H24Rik	RIKEN cDNA 4930402H24 gene, mRNA (cDNA clone IMAGE:5366525)	1.85	Up	0.00911766	0.0687639
Kat2b	K(lysine) acetyltransferase 2B (Kat2b), mRNA	1.85	Up	0.0392931	0.140494
Rfx2	Regulatory factor X, 2 (influences HLA class II expression), mRNA (cDNA clone MGC:6105 IMAGE:3497910)	1.85	Up	0.002086	0.043062
Syt13	Synaptotagmin XIII, mRNA (cDNA clone MGC:31558 IMAGE:4503633)	1.85	Up	0.0147633	0.0853184
Msh2	MutS homolog 2 (E. coli) (Msh2), mRNA	1.85	Up	0.0176824	0.0918339
Itga11	Integrin alpha 11, mRNA (cDNA clone MGC:76390 IMAGE:6842988)	1.85	Up	0.00874523	0.0674566
Plekha5	Pleckstrin homology domain containing, family A member 5, mRNA (cDNA clone MGC:36910 IMAGE:4945488)	1.85	Up	0.00038782	0.0328458
Neurl4	Neuralized homolog 4 (Drosophila), mRNA (cDNA clone IMAGE:5358633)	1.85	Up	0.00163542	0.0406287
Cugbp2	CUG triplet repeat, RNA binding protein 2, mRNA (cDNA clone MGC:25225 IMAGE:4503295)	1.85	Up	0.0221854	0.103346
Spin4	Spindlin family, member 4, mRNA (cDNA clone MGC:38206 IMAGE:5323183)	1.85	Up	0.0337307	0.127945
Sec16b	SEC16 homolog B (S. cerevisiae) (Sec16b), mRNA	1.85	Up	0.00890344	0.0680948
Mnat1	Menage a trois 1 (Mnat1), mRNA	1.85	Up	0.0278987	0.115269
Ccdc8	Coiled-coil domain containing 8 (Ccdc8), mRNA	1.85	Up	0.00143206	0.0387866
Tmem117	Transmembrane protein 117 (Tmem117), mRNA	1.85	Up	0.0354603	0.13204
Zfx	Zinc finger protein X-linked, mRNA (cDNA clone IMAGE:1448640)	1.85	Up	0.00508546	0.0559621
Mad2l1	MAD2 mitotic arrest deficient-like 1 (yeast) (Mad2l1), mRNA	1.85	Up	0.00116416	0.0371391
Alms1	Alstrom syndrome 1 homolog (human) (Alms1), mRNA	1.84	Up	0.0109397	0.0743767
Sh3tc2	MKIAA1985 protein	1.84	Up	0.00598589	0.0587773
Ankrd33b	Ankyrin repeat domain 33B (Ankrd33b), transcript variant 1, mRNA	1.84	Up	0.000578496	0.0347733
Taf4a	TATA-binding protein associated factor TAFII135	1.84	Up	0.000540281	0.0347733
Ctr9	Ctr9, Paf1/RNA polymerase II complex component, homolog (S. cerevisiae) (Ctr9), mRNA	1.84	Up	0.00471108	0.0548093
Lysmd3	LysM, putative peptidoglycan-binding, domain containing 3, mRNA (cDNA clone MGC:7041 IMAGE:3156298)	1.84	Up	0.0178269	0.0921172
Ncrna00153	Non-protein coding RNA 153, mRNA (cDNA clone MGC:183755 IMAGE:9087755)	1.84	Up	0.0201871	0.0981437
Kat5	K(lysine) acetyltransferase 5, mRNA (cDNA clone IMAGE:40106267)	1.84	Up	0.00921286	0.068965
Cdkl2	Cyclin-dependent kinase-like 2 (CDC2-related kinase) (Cdkl2), transcript variant 1, mRNA	1.84	Up	0.0372341	0.135922
Igdcc4	DDM36E	1.84	Up	0.000387842	0.0328458
Zfml	Zinc finger, matrin-like, mRNA (cDNA clone IMAGE:3497456)	1.84	Up	0.027756	0.114958
Traf3ip1	TRAF3 interacting protein 1, mRNA (cDNA clone MGC:143957 IMAGE:40095476)	1.84	Up	0.0354314	0.131975
Cdc73	Cell division cycle 73, Paf1/RNA polymerase II complex component, homolog (S. cerevisiae) (Cdc73), mRNA	1.84	Up	0.0339625	0.128444
BC021891	CDNA sequence BC021891 (BC021891), mRNA	1.84	Up	0.0257157	0.111719
Ntf5	Neurotrophin 5 (Ntf5), mRNA	1.84	Up	0.0411621	0.14462
Mtmr9	Myotubularin homologous protein 3	1.84	Up	0.00591948	0.0586671
4833420G17Rik	RIKEN cDNA 4833420G17 gene, mRNA (cDNA clone IMAGE:3372801)	1.84	Up	0.00885487	0.0679135
Tnfaip3	Tumor necrosis factor, alpha-induced protein 3 (Tnfaip3), mRNA	1.84	Up	0.00450804	0.0546525
4921520G13Rik	RIKEN cDNA 4921520G13 gene (4921520G13Rik), mRNA	1.84	Up	0.00278368	0.047227
Lpgat1	Lysophosphatidylglycerol acyltransferase 1, mRNA (cDNA clone IMAGE:5362498)	1.84	Up	0.0140083	0.083199
Pak3	P21-activated kinase 3 (pak3 gene)	1.84	Up	0.011123	0.0751435
Cyb561	Cytochrome b-561, mRNA (cDNA clone MGC:11696 IMAGE:3963612)	1.84	Up	0.000599544	0.0350499
Hist1h1d	Histone cluster 1, H1d (Hist1h1d), mRNA	1.83	Up	0.0124552	0.0788468
Tgfb2	Transforming growth factor, beta 2, mRNA (cDNA clone MGC:7998 IMAGE:3585774)	1.83	Up	0.0129658	0.0800596
3222402P14Rik	RIKEN cDNA 3222402P14 gene, mRNA (cDNA clone IMAGE:3673874)	1.83	Up	0.0319528	0.124531
Grhl1	Grainyhead-like 1 (Drosophila), mRNA (cDNA clone MGC:36546 IMAGE:4951512)	1.83	Up	0.0240207	0.107536
Chpt1	Choline phosphotransferase 1 (Chpt1), mRNA	1.83	Up	0.00371602	0.0512438
Fam160b2	PREDICTED: Mus musculus retinoic acid induced 16 (Rai16), mRNA	1.83	Up	0.00487409	0.0553884
Etaa1	Ewings tumor-associated antigen 1 (Etaa1), mRNA	1.83	Up	0.0309463	0.12227
Hpgd	Hydroxyprostaglandin dehydrogenase 15 (NAD), mRNA (cDNA clone MGC:14001 IMAGE:4208980)	1.83	Up	0.0152515	0.0862682
Rhpn2	Rhophilin, Rho GTPase binding protein 2 (Rhpn2), mRNA	1.83	Up	0.000420565	0.0333996
Loh12cr1	Loss of heterozygosity, 12, chromosomal region 1 homolog (human), mRNA (cDNA clone MGC:35658 IMAGE:5355560)	1.83	Up	0.00456677	0.0546902
Tec	Cytoplasmic tyrosine kinase, Dscr28C related (Drosophila), mRNA (cDNA clone MGC:46873 IMAGE:5029430)	1.83	Up	0.00209553	0.0430799
Rab27b	RAB27B (Yrcmrab27b)	1.83	Up	0.0335908	0.12759
Kri1	KRI1 homolog (S. cerevisiae) (Kri1), mRNA	1.83	Up	0.00685254	0.0619731
Bcl2l1	BCL2-like 1 (Bcl2l1), nuclear gene encoding mitochondrial protein, mRNA	1.83	Up	0.00412744	0.0529242
Armc7	Armadillo repeat containing 7, mRNA (cDNA clone MGC:27721 IMAGE:2616092)	1.83	Up	0.0272911	0.113889
Abhd14b	Abhydrolase domain containing 14b (Abhd14b), mRNA	1.83	Up	0.00290752	0.0481664
Decr1	2,4-dienoyl CoA reductase 1, mitochondrial (Decr1), nuclear gene encoding mitochondrial protein, mRNA	1.83	Up	0.0227816	0.10468
Arvcf	Armadillo repeat gene deleted in velo-cardio-facial syndrome (Arvcf), mRNA	1.83	Up	0.0348024	0.130561
Slc25a42	Solute carrier family 25, member 42 (Slc25a42), mRNA	1.83	Up	0.00144207	0.0387866
Vps13a	CDNA clone IMAGE:9053560	1.83	Up	0.00658479	0.0611306
Brd1	Bromodomain containing 1, mRNA (cDNA clone IMAGE:5363016)	1.83	Up	0.0248799	0.109758
Gatad2b	GATA zinc finger domain containing 2B (Gatad2b), mRNA	1.83	Up	0.00322116	0.0494608
Commd2	COMM domain containing 2, mRNA (cDNA clone MGC:155634 IMAGE:8734067)	1.83	Up	0.0361969	0.133658
Med16	Mediator complex subunit 16 (Med16), mRNA	1.83	Up	0.00720782	0.0629278
Jmjd1c	Jumonji domain containing 1C, mRNA (cDNA clone IMAGE:3676222)	1.82	Up	0.0144855	0.0845093
Abcb10	ATP-binding cassette, sub-family B (MDR/TAP), member 10 (Abcb10), nuclear gene encoding mitochondrial protein, mRNA	1.82	Up	0.0160686	0.0880465
Zfp36l2	TIS11 primary response gene	1.82	Up	0.00103659	0.0368684
Heatr5a	HEAT repeat containing 5A, mRNA (cDNA clone MGC:99412 IMAGE:30544145)	1.82	Up	0.0188149	0.0945438
Qtrtd1	Queuine tRNA-ribosyltransferase domain containing 1 (Qtrtd1), mRNA	1.82	Up	0.0158455	0.0874997
Chd2	Chromodomain helicase DNA binding protein 2, mRNA (cDNA clone IMAGE:5356213)	1.82	Up	0.0107187	0.0736884
100043996	similar to Grhl1 protein	1.82	Up	0.0194641	0.0963837
Phf3	PHD finger protein 3, mRNA (cDNA clone IMAGE:3992608)	1.82	Up	0.020975	0.100119
100042798	predicted gene 4038	1.82	Up	0.0351613	0.131373
Snip1	Smad nuclear interacting protein 1, mRNA (cDNA clone MGC:73648 IMAGE:949686)	1.82	Up	0.00746679	0.0640539
Dbndd1	Dysbindin (dystrobrevin binding protein 1) domain containing 1 (Dbndd1), mRNA	1.82	Up	0.0384143	0.138407
Dvl1	Dishevelled, dsh homolog 1 (Drosophila) (Dvl1), mRNA	1.82	Up	0.00963036	0.0702421
Acsf3	Acyl-CoA synthetase family member 3, mRNA (cDNA clone IMAGE:4486614)	1.82	Up	0.00354009	0.0505981
Polr2f	Polymerase (RNA) II (DNA directed) polypeptide F, mRNA (cDNA clone MGC:36565 IMAGE:4983359)	1.82	Up	0.00970453	0.0704444
Tnks	Tankyrase, TRF1-interacting ankyrin-related ADP-ribose polymerase, mRNA (cDNA clone IMAGE:6813322)	1.82	Up	0.00102815	0.0368406
Nr2c1	Orphan receptor (TR2)	1.82	Up	0.000221918	0.03284
Cramp1l	Crm, cramped-like (Drosophila) (Cramp1l), mRNA	1.82	Up	0.0177526	0.092022
Zfp445	Zinc finger protein 445, mRNA (cDNA clone IMAGE:4018895)	1.82	Up	0.00871714	0.0673286
Fbxl14	F-box and leucine-rich repeat protein 14 (Fbxl14), mRNA	1.82	Up	0.0116988	0.0767665
Pacsin3	Protein kinase C and casein kinase II substrate 3 (Pacsin3)	1.82	Up	0.00990822	0.0710009
Nfx1	Nuclear transcription factor, X-box binding 1 (Nfx1), mRNA	1.82	Up	0.00785005	0.0649966
Slc25a15	Ornithine transporter mRNA, complete cds; nuclear gene for mitochondrial product	1.82	Up	0.0364162	0.134231
Nup153	Nucleoporin 153, mRNA (cDNA clone IMAGE:4949762)	1.82	Up	0.0198558	0.0975375
Thnsl2	Threonine synthase-like 2 (bacterial), mRNA (cDNA clone MGC:38040 IMAGE:5250319)	1.82	Up	0.00305666	0.0488135
Thrap3	Thyroid hormone receptor associated protein 3 (Thrap3), mRNA	1.82	Up	0.0098448	0.0708407
Rhod	Ras homolog gene family, member D (Rhod), mRNA	1.82	Up	0.0132762	0.0809351
Cdh6	Cadherin 6 (Cdh6), mRNA	1.81	Up	0.00832345	0.0662842
Ercc6	Excision repair cross-complementing rodent repair deficiency, complementation group 6, mRNA (cDNA clone IMAGE:40130724)	1.81	Up	0.0111619	0.075273
Klhl24	Kelch-like 24 (Drosophila) (Klhl24), mRNA	1.81	Up	0.0190534	0.0951845
Pou3f1	POU domain, class 3, transcription factor 1 (Pou3f1), mRNA	1.81	Up	0.0159179	0.0876719
Aspg	Asparaginase homolog (S. cerevisiae) (Aspg), mRNA	1.81	Up	0.0234458	0.10606
Sfrs12	CDNA clone IMAGE:3497540	1.81	Up	0.0189429	0.0948722
2700007P21Rik	RIKEN cDNA 2700007P21 gene (2700007P21Rik), transcript variant 1, mRNA	1.81	Up	0.00447291	0.0545551
Mcm3ap	Minichromosome maintenance deficient 3 (S. cerevisiae) associated protein (Mcm3ap), mRNA	1.81	Up	0.0143156	0.0840322
213332	expressed sequence AA474331	1.81	Up	0.0133496	0.0812216
Mrs2	MRS2 magnesium homeostasis factor homolog (S. cerevisiae) (Mrs2), mRNA	1.81	Up	0.0269673	0.113307
D330012F22Rik	RIKEN cDNA D330012F22 gene, mRNA (cDNA clone MGC:47349 IMAGE:4458984)	1.81	Up	0.0236477	0.106631
Gapvd1	Gapex-5	1.81	Up	0.0171857	0.0905319
Pdcd11	Programmed cell death 11, mRNA (cDNA clone IMAGE:4489155)	1.81	Up	0.00258978	0.0462066
Evc2	Ellis van Creveld syndrome 2 homolog (human), mRNA (cDNA clone MGC:47318 IMAGE:4237472)	1.81	Up	0.00771386	0.0646046
Epc1	Enhancer of polycomb homolog 1 (Drosophila) (Epc1), transcript variant 1, mRNA	1.81	Up	0.00849804	0.0666168
Ccdc132	Coiled-coil domain containing 132, mRNA (cDNA clone MGC:30584 IMAGE:3500316)	1.81	Up	0.0327558	0.125767
Med26	Mediator complex subunit 26, mRNA (cDNA clone IMAGE:4990959)	1.81	Up	0.0244774	0.10866
Zfp828	Zinc finger protein 828, mRNA (cDNA clone MGC:38639 IMAGE:5355869)	1.81	Up	0.01473	0.0851854
Zfp238	Transcriptional repressor RP58 (rp58)	1.81	Up	0.00198199	0.0429442
Acad10	Acyl-Coenzyme A dehydrogenase family, member 10, mRNA (cDNA clone IMAGE:4950406)	1.81	Up	0.0336266	0.127691
Serpinb8	Serine (or cysteine) peptdiase inhibitor, clade B, member 8, mRNA (cDNA clone MGC:36224 IMAGE:4487039)	1.81	Up	0.013824	0.0827988
Btc	Betacellulin, epidermal growth factor family member (Btc), mRNA	1.81	Up	0.0424918	0.147656
Eif5	Eukaryotic translation initiation factor 5, mRNA (cDNA clone MGC:36374 IMAGE:4984912)	1.81	Up	0.0148753	0.0855055
D14Ertd436e	DNA segment, Chr 14, ERATO Doi 436, expressed, mRNA (cDNA clone IMAGE:4950756)	1.81	Up	0.00208276	0.043062
Spata13	Spermatogenesis associated 13, mRNA (cDNA clone MGC:170080 IMAGE:8861475)	1.8	Up	0.0182737	0.0931731
Mettl13	Methyltransferase like 13 (Mettl13), mRNA	1.8	Up	0.00164019	0.0406287
Kdm4c	Jumonji domain containing 2C (Jmjd2c), mRNA	1.8	Up	0.0191068	0.0953315
Ddx31	DEAD/H (Asp-Glu-Ala-Asp/His) box polypeptide 31, mRNA (cDNA clone MGC:163982 IMAGE:40130628)	1.8	Up	0.0234524	0.106073
AW551984	Expressed sequence AW551984, mRNA (cDNA clone MGC:74355 IMAGE:30250574)	1.8	Up	0.0400578	0.14237
Fuk	Fucokinase, mRNA (cDNA clone MGC:47125 IMAGE:4190449)	1.8	Up	0.0142608	0.0839059
Klhdc8b	Kelch domain containing 8B (Klhdc8b), mRNA	1.8	Up	0.0167839	0.0897099
Zfp236	CDNA clone IMAGE:9053731	1.8	Up	0.00402809	0.0524864
Ptbp2	Polypyrimidine tract binding protein 2, mRNA (cDNA clone MGC:11671 IMAGE:3709255)	1.8	Up	0.0115547	0.0764356
Zmym2	Zinc finger, MYM-type 2, mRNA (cDNA clone MGC:176365 IMAGE:9056016)	1.8	Up	0.0129399	0.0800596
Zfp498	Zinc finger protein 498, mRNA (cDNA clone MGC:184023 IMAGE:9088023)	1.8	Up	0.00143463	0.0387866
Slk	Ste20-related kinase SMAK (SMAK)	1.8	Up	0.00435577	0.0541163
Npepl1	Aminopeptidase-like 1, mRNA (cDNA clone IMAGE:4207154)	1.8	Up	0.015206	0.086172
Pggt1b	Protein geranylgeranyltransferase type I, beta subunit, mRNA (cDNA clone MGC:175982 IMAGE:9055633)	1.8	Up	0.00480881	0.0549627
Ssh3	Slingshot homolog 3 (Drosophila), mRNA (cDNA clone MGC:25738 IMAGE:3987714)	1.8	Up	0.00902791	0.0684227
2610301G19Rik	RIKEN cDNA 2610301G19 gene, mRNA (cDNA clone MGC:30459 IMAGE:3985250)	1.8	Up	0.00489169	0.0554067
Ints4	Integrator complex subunit 4, mRNA (cDNA clone MGC:7049 IMAGE:3156446)	1.8	Up	0.00598037	0.0587773
Eps8l1	Epidermal growth factor receptor pathway substrate 8 related protein 1 (Eps8R1)	1.8	Up	0.00557588	0.0577002
Rpusd2	RNA pseudouridylate synthase domain containing 2, mRNA (cDNA clone MGC:143752 IMAGE:40092905)	1.8	Up	0.0166437	0.0893831
Nphp3	Nephronophthisis 3 (adolescent) (Nphp3), transcript variant 1, mRNA	1.8	Up	0.00713491	0.0627806
Tmem43	Transmembrane protein 43 (Tmem43), mRNA	1.8	Up	0.0259698	0.1123
Liph	Lipase, member H (Liph), transcript variant 2, mRNA	1.8	Up	0.0192396	0.095717
Pram1	PML-RAR alpha-regulated adaptor molecule 1, mRNA (cDNA clone MGC:176061 IMAGE:9055712)	1.8	Up	0.0262881	0.112711
Fbxw9	F-box and WD-40 domain protein 9, mRNA (cDNA clone IMAGE:3496576)	1.8	Up	0.00710184	0.0626642
Peci	RIKEN cDNA 1810022C23 gene (1810022C23Rik), mRNA	1.8	Up	0.000909754	0.0361934
Pqlc2	PQ loop repeat containing 2 (Pqlc2), mRNA	1.8	Up	0.0113199	0.0758117
Atp8b1	ATPase, class I, type 8B, member 1, mRNA (cDNA clone MGC:144127 IMAGE:40098035)	1.8	Up	0.00271305	0.0467993
Baz1a	PREDICTED: Mus musculus bromodomain adjacent to zinc finger domain 1A (Baz1a), mRNA	1.8	Up	0.00274282	0.0469116
Otud3	PREDICTED: Mus musculus OTU domain containing 3 (Otud3), mRNA	1.8	Up	0.00961708	0.0702421
Dcun1d2	DCN1, defective in cullin neddylation 1, domain containing 2 (S. cerevisiae) (Dcun1d2), transcript variant 3, mRNA	1.8	Up	0.0224097	0.103886
Mcrs1	Microspherule protein 1, mRNA (cDNA clone MGC:5852 IMAGE:3486681)	1.79	Up	0.00844139	0.0665254
Flii	Flightless I homolog (Drosophila), mRNA (cDNA clone IMAGE:4161799)	1.79	Up	0.0170976	0.0903048
Rbm16	RNA binding motif protein 16, mRNA (cDNA clone IMAGE:4038792)	1.79	Up	0.00209215	0.043062
Rgs7bp	Regulator of G-protein signalling 7 binding protein, mRNA (cDNA clone MGC:143795 IMAGE:40093423)	1.79	Up	0.00855501	0.0667397
Zfp292	Zinc finger protein 292, mRNA (cDNA clone IMAGE:3493868)	1.79	Up	0.0180813	0.0927358
Nfya	Nuclear transcription factor-Y alpha, mRNA (cDNA clone MGC:36056 IMAGE:5374597)	1.79	Up	0.010299	0.0720566
Slc2a9	Solute carrier family 2 (facilitated glucose transporter), member 9 (Slc2a9), transcript variant 4, mRNA	1.79	Up	0.00512924	0.0560881
Ammecr1l	AMME chromosomal region gene 1-like (Ammecr1l), mRNA	1.79	Up	0.0186561	0.0941513
Cog2	Component of oligomeric golgi complex 2 (Cog2), mRNA	1.79	Up	0.00900164	0.0683171
Tnc	Tenascin C (Tnc), mRNA	1.79	Up	0.0375294	0.136593
Dyrk1b	Dual-specificity tyrosine-(Y)-phosphorylation regulated kinase 1b, mRNA (cDNA clone MGC:25681 IMAGE:4511845)	1.79	Up	0.0125433	0.0790372
Tgm1	Transglutaminase 1, K polypeptide, mRNA (cDNA clone MGC:31305 IMAGE:4221991)	1.79	Up	0.0177213	0.0919495
Wdr70	WD repeat domain 70 (Wdr70), mRNA	1.79	Up	0.0342173	0.129084
Arhgap6	Rho GTPase activating protein 6 (Arhgap6), transcript variant 1, mRNA	1.79	Up	0.00740951	0.0639579
Tnrc6c	Trinucleotide repeat containing 6C, mRNA (cDNA clone IMAGE:3582119)	1.79	Up	0.0218096	0.10253
Adra1b	Adrenergic receptor, alpha 1b (Adra1b), mRNA	1.79	Up	0.0189354	0.0948655
Gtf2ird1	TFII-I repeat domain-containing protein 3 alpha 7 mRNA, complete cds; alternatively spliced	1.79	Up	0.00279538	0.0472663
C85492	Expressed sequence C85492 (C85492), mRNA	1.79	Up	0.000753331	0.0361863
Slc39a9	Solute carrier family 39 (zinc transporter), member 9, mRNA (cDNA clone MGC:189977 IMAGE:9088164)	1.79	Up	0.010919	0.0742906
Secisbp2	SECIS binding protein 2, mRNA (cDNA clone IMAGE:1447063)	1.79	Up	0.00277419	0.0471237
Zfp518b	RIKEN cDNA 6820424L24 gene, mRNA (cDNA clone IMAGE:4024509)	1.79	Up	0.0453182	0.152074
Epb4.1l4a	Erythrocyte protein band 4.1-like 4a, mRNA (cDNA clone MGC:6099 IMAGE:3490326)	1.79	Up	0.0089215	0.0681688
Txnrd2	Thioredoxin reductase 2, mRNA (cDNA clone MGC:5671 IMAGE:3584154)	1.79	Up	0.00666275	0.0612305
Dip2a	DIP2 disco-interacting protein 2 homolog A (Drosophila) (Dip2a), mRNA	1.79	Up	0.0164467	0.0891958
2008-09-01	Septin 8, mRNA (cDNA clone IMAGE:4222421)	1.79	Up	0.00453222	0.0546525
Ankrd13b	Ankyrin repeat domain 13b, mRNA (cDNA clone MGC:184057 IMAGE:9088046)	1.79	Up	0.00943854	0.0695536
Xpnpep3	X-prolyl aminopeptidase (aminopeptidase P) 3, putative, mRNA (cDNA clone MGC:169193 IMAGE:8860588)	1.79	Up	0.0105765	0.0731293
Wdr47	WD repeat domain 47 (Wdr47), mRNA	1.79	Up	0.00340358	0.0500012
Fam160a2	Family with sequence similarity 160, member A2, mRNA (cDNA clone IMAGE:5353829)	1.79	Up	0.00541479	0.0571815
Myl6	Myosin, light polypeptide 6, alkali, smooth muscle and non-muscle, mRNA (cDNA clone MGC:25573 IMAGE:3990090)	1.79	Up	0.00894058	0.0682092
Ep400	E1A binding protein p400, mRNA (cDNA clone IMAGE:5116582)	1.79	Up	0.0132656	0.0809063
Atp11a	ATPase, class VI, type 11A (Atp11a), mRNA	1.79	Up	0.0101672	0.0715139
Trpm7	Transient receptor potential phospholipase C interacting kinase	1.78	Up	0.00782817	0.064932
Samd5	Sterile alpha motif domain containing 5, mRNA (cDNA clone MGC:175561 IMAGE:40130977)	1.78	Up	0.00907395	0.0686324
Flnb	Filamin, beta, mRNA (cDNA clone IMAGE:3488025)	1.78	Up	0.020069	0.0978583
Shoc2	Soc-2 (suppressor of clear) homolog (C. elegans), mRNA (cDNA clone MGC:31051 IMAGE:4014650)	1.78	Up	0.0124629	0.0788468
Sbk1	SH3-binding kinase 1 (Sbk1), mRNA	1.78	Up	0.0178351	0.0921255
Arap2	ArfGAP with RhoGAP domain, ankyrin repeat and PH domain 2, mRNA (cDNA clone IMAGE:3710592)	1.78	Up	0.0272537	0.113889
Arl10	ADP-ribosylation factor-like 10 (Arl10), mRNA	1.78	Up	0.00186389	0.0421369
625660	predicted gene 6611	1.78	Up	0.0168719	0.0898613
Arfgap1	ADP-ribosylation factor GTPase activating protein 1 (Arfgap1), mRNA	1.78	Up	0.0154721	0.0864453
Mgat4b	Mannoside acetylglucosaminyltransferase 4, isoenzyme B (Mgat4b), mRNA	1.78	Up	0.0083891	0.0664719
Fam173b	Family with sequence similarity 173, member B (Fam173b), mRNA	1.78	Up	0.0300356	0.120382
Zscan21	Zinc finger and SCAN domain containing 21, mRNA (cDNA clone MGC:18498 IMAGE:3981599)	1.78	Up	0.000106909	0.0314293
4930432O21Rik	PREDICTED: Mus musculus RIKEN cDNA 4930432O21 gene (4930432O21Rik), mRNA	1.78	Up	0.0267421	0.112866
Thbs2	Thrombospondin 2, mRNA (cDNA clone IMAGE:3583417)	1.78	Up	0.0174351	0.0913031
Thada	Thyroid adenoma-associated protein (THADA)	1.78	Up	0.0138787	0.0829728
Vti1a	Vesicle transport through interaction with t-SNAREs homolog 1A (yeast), mRNA (cDNA clone MGC:30354 IMAGE:5012235)	1.78	Up	0.0257122	0.111719
100048863	similar to adenomatosis polyposis coli	1.78	Up	0.01455	0.0846737
Bmpr2	Bone morphogenic protein receptor, type II (serine/threonine kinase) (Bmpr2), mRNA	1.78	Up	0.0321798	0.1248
Bik	BCL2-interacting killer, mRNA (cDNA clone MGC:5800 IMAGE:3493156)	1.78	Up	0.0272552	0.113889
Mif4gd	MIF4G domain containing (Mif4gd), mRNA	1.78	Up	0.00266785	0.0466067
Ralb	V-ral simian leukemia viral oncogene homolog B (ras related), mRNA (cDNA clone MGC:11937 IMAGE:3599947)	1.78	Up	0.00330075	0.049636
Sfi1	Sfi1 homolog, spindle assembly associated (yeast), mRNA (cDNA clone IMAGE:4191452)	1.78	Up	0.00250287	0.0457746
Angel2	Angel homolog 2 (Drosophila), mRNA (cDNA clone MGC:27768 IMAGE:2812124)	1.78	Up	0.0192117	0.0956427
Zfp654	Zinc finger protein 654, mRNA (cDNA clone IMAGE:5346461)	1.78	Up	0.0240919	0.107698
Zfp521	Ecotropic viral integration site 3 (Evi3)	1.78	Up	0.0195289	0.0965315
Coq10b	Coenzyme Q10 homolog B (S. cerevisiae) (Coq10b), transcript variant 2, mRNA	1.78	Up	0.00750109	0.0640539
Creb5	CAMP responsive element binding protein 5, mRNA (cDNA clone MGC:32277 IMAGE:5012117)	1.78	Up	0.0267615	0.112877
Elf3	E74-like factor 3 (Elf3), mRNA	1.78	Up	0.00175674	0.0416861
Brpf3	CDNA clone IMAGE:9054407	1.77	Up	0.0108805	0.0742113
Brms1	Breast cancer metastasis-suppressor 1 (Brms1), mRNA	1.77	Up	0.0134481	0.081518
Thoc2	THO complex 2 (Thoc2), mRNA	1.77	Up	0.02274	0.104643
Slc25a14	Brain mitochondrial carrier protein short-inserted form (Tm4sf10) mRNA, complete cds; nuclear gene for mitochondrial product	1.77	Up	0.0123445	0.0785605
Zfp526	Zinc finger protein 526, mRNA (cDNA clone MGC:106217 IMAGE:5341568)	1.77	Up	0.00774323	0.0646046
Stk39	Serine/threonine kinase 39, STE20/SPS1 homolog (yeast) (Stk39), mRNA	1.77	Up	0.00280414	0.0472861
Pds5a	PDS5, regulator of cohesion maintenance, homolog A (S. cerevisiae), mRNA (cDNA clone IMAGE:3964501)	1.77	Up	0.0320097	0.124647
Pbrm1	Polybromo 1, mRNA (cDNA clone IMAGE:5250197)	1.77	Up	0.0103811	0.0723386
Egr2	Early growth response 2 (Egr2), mRNA	1.77	Up	0.0183361	0.0933541
Slc39a2	Solute carrier family 39 (zinc transporter), member 2 (Slc39a2), mRNA	1.77	Up	0.0306393	0.121551
73603	transformation related protein 53 target 5	1.77	Up	0.0325433	0.125419
Wdr54	WD repeat domain 54, mRNA (cDNA clone MGC:102039 IMAGE:6819838)	1.77	Up	0.0325198	0.125398
Hs1bp3	HCLS1 binding protein 3 (Hs1bp3), mRNA	1.77	Up	0.00690575	0.0621629
Itpr2	Inositol 1,4,5-triphosphate receptor 2, mRNA (cDNA clone IMAGE:4013803)	1.77	Up	0.0152037	0.086172
9130011E15Rik	RIKEN cDNA 9130011E15 gene (9130011E15Rik), mRNA	1.77	Up	0.000689727	0.0358021
Usp37	Ubiquitin specific peptidase 37, mRNA (cDNA clone MGC:170718 IMAGE:8862113)	1.77	Up	0.00319389	0.0494577
Lrrc68	Leucine rich repeat containing 68, mRNA (cDNA clone IMAGE:4946231)	1.77	Up	0.0106194	0.0733259
Telo2	TEL2, telomere maintenance 2, homolog (S. cerevisiae) (Telo2), mRNA	1.77	Up	0.00769682	0.0646046
Epc2	Enhancer of polycomb homolog 2 (Drosophila), mRNA (cDNA clone IMAGE:6478801)	1.77	Up	0.0278187	0.115097
Pprc1	Peroxisome proliferative activated receptor, gamma, coactivator-related 1, mRNA (cDNA clone IMAGE:3710295)	1.77	Up	0.0152108	0.0861746
Zkscan6	Zinc finger with KRAB and SCAN domains 6 (Zkscan6), mRNA	1.77	Up	0.00479667	0.0548919
Wdr35	MKIAA1336 protein	1.77	Up	0.0256436	0.111538
Lbp	Lipopolysaccharide binding protein, mRNA (cDNA clone MGC:8118 IMAGE:3589072)	1.77	Up	0.0247016	0.109341
Ankrd57	Ankyrin repeat domain 57 (Ankrd57), mRNA	1.76	Up	0.0258207	0.111918
Mtbp	Mdm2, transformed 3T3 cell double minute p53 binding protein (Mtbp), mRNA	1.76	Up	0.0384363	0.138468
Rrp1b	Ribosomal RNA processing 1 homolog B (S. cerevisiae), mRNA (cDNA clone MGC:27793 IMAGE:3157173)	1.76	Up	0.0119035	0.0771712
Bmf	BCL2 modifying factor (Bmf), mRNA	1.76	Up	0.00457023	0.0546902
Dapp1	Dual adaptor for phosphotyrosine and 3-phosphoinositides 1, mRNA (cDNA clone MGC:25226 IMAGE:4486834)	1.76	Up	0.00438326	0.0541469
Grin2d	Glutamate receptor, ionotropic, NMDA2D (epsilon 4) (Grin2d), mRNA	1.76	Up	0.00738222	0.0637956
Nipal2	NIPA-like domain containing 2, mRNA (cDNA clone MGC:40693 IMAGE:4166825)	1.76	Up	0.0140173	0.083199
Kdm4a	Jumonji domain containing 2A, mRNA (cDNA clone MGC:28562 IMAGE:4207552)	1.76	Up	0.0475825	0.157262
Tbcc	Tubulin-specific chaperone C, mRNA (cDNA clone MGC:28692 IMAGE:4240883)	1.76	Up	0.0264682	0.112711
Hadha	Hydroxyacyl-Coenzyme A dehydrogenase/3-ketoacyl-Coenzyme A thiolase/enoyl-Coenzyme A hydratase (trifunctional protein), alpha	1.76	Up	0.0262584	0.112711
Cyb5r4	Cytochrome b5 reductase 4, mRNA (cDNA clone MGC:29355 IMAGE:5038563)	1.76	Up	0.0270578	0.113562
Tmem30b	Transmembrane protein 30B, mRNA (cDNA clone MGC:155542 IMAGE:8733975)	1.76	Up	0.00323794	0.0495559
Slc36a1	Solute carrier family 36 (proton/amino acid symporter), member 1 (Slc36a1), mRNA	1.76	Up	0.0276562	0.114717
Tgfbrap1	Transforming growth factor, beta receptor associated protein 1, mRNA (cDNA clone MGC:170494 IMAGE:8861889)	1.76	Up	0.0185683	0.0939653
Pum1	Pumilio 1 (Drosophila) (Pum1), mRNA	1.76	Up	0.0047963	0.0548919
Zfp606	Zinc finger protein 606 (Zfp606), transcript variant 2, mRNA	1.76	Up	0.00466859	0.0546902
Zfp335	Zinc finger protein 335, mRNA (cDNA clone MGC:183926 IMAGE:9087926)	1.76	Up	0.00103448	0.0368406
Nlgn3	Neuroligin 3, mRNA (cDNA clone MGC:183684 IMAGE:9087684)	1.76	Up	0.000978771	0.0368406
100043808	PREDICTED: Mus musculus hypothetical protein LOC100043808 (LOC100043808), mRNA	1.76	Up	0.0466024	0.155061
Gm962	Gene model 962, (NCBI), mRNA (cDNA clone MGC:182334 IMAGE:9056228)	1.76	Up	0.00747432	0.0640539
Syngap1	PREDICTED: Mus musculus synaptic Ras GTPase activating protein 1 homolog (rat) (Syngap1), mRNA	1.76	Up	0.00274374	0.0469116
100039300	enhancer of yellow 2 pseudogene	1.76	Up	0.0403982	0.142967
Kdm5b	Jumonji, AT rich interactive domain 1B (Rbp2 like) (Jarid1b), mRNA	1.76	Up	0.00461126	0.0546902
194404		1.76	Up	0.0231395	0.105363
B9d1	B9 protein domain 1, mRNA (cDNA clone MGC:5687 IMAGE:3483517)	1.76	Up	0.00590842	0.0586671
Dlx3	Distal-less homeobox 3 (Dlx3), mRNA	1.76	Up	0.024567	0.108872
Wdr5	WD repeat domain 5, mRNA (cDNA clone MGC:36316 IMAGE:5132525)	1.76	Up	0.0115129	0.0762928
Mllt10	Myeloid/lymphoid or mixed-lineage leukemia (trithorax homolog, Drosophila); translocated to, 10 (Mllt10), mRNA	1.76	Up	0.00254808	0.0459752
100042730		1.76	Up	0.000372796	0.0328458
4930579E17Rik	RIKEN cDNA 4930579E17 gene, mRNA (cDNA clone IMAGE:5067437)	1.76	Up	0.00468604	0.0547716
Zbtb4	Zinc finger and BTB domain containing 4 (Zbtb4), mRNA	1.75	Up	0.0460528	0.153894
Prkrip1	Prkr interacting protein 1 (IL11 inducible), mRNA (cDNA clone MGC:41035 IMAGE:1494676)	1.75	Up	0.0198884	0.0976102
Amot	Angiomotin (Amot), mRNA	1.75	Up	0.00493078	0.0554182
Pus7	Pseudouridylate synthase 7 homolog (S. cerevisiae), mRNA (cDNA clone MGC:7703 IMAGE:3497634)	1.75	Up	0.0455484	0.152642
Xpc	Xpc mRNA for xeroderma pigmentosum group C protein	1.75	Up	0.0276607	0.114718
Apc	Adenomatosis polyposis coli (Apc), mRNA	1.75	Up	0.0148907	0.0855055
Nav3	Neuron navigator 3 (Nav3), mRNA	1.75	Up	0.0245612	0.108863
Ttc14	Tetratricopeptide repeat domain 14 (Ttc14), transcript variant 1, mRNA	1.75	Up	0.00927835	0.0690821
Heg1	HEG homolog 1 (zebrafish), mRNA (cDNA clone IMAGE:4459248)	1.75	Up	0.0354071	0.131953
Rhot2	Ras homolog gene family, member T2 (Rhot2), nuclear gene encoding mitochondrial protein, mRNA	1.75	Up	0.00066221	0.0358021
Scaper	S phase cyclin A-associated protein in the ER, mRNA (cDNA clone MGC:198824 IMAGE:9054405)	1.75	Up	0.0310794	0.122542
Egr1	Early growth response 1 (Egr1), mRNA	1.75	Up	0.00991782	0.0710009
Fam3a	Family with sequence similarity 3, member A (Fam3a), mRNA	1.75	Up	0.0101367	0.0714844
Brd8	Bromodomain containing 8 (Brd8), mRNA	1.75	Up	0.00180093	0.0418066
Nol8	Nucleolar protein 8 (Nol8), mRNA	1.75	Up	0.014519	0.0846514
Plce1	Phospholipase C, epsilon 1 (Plce1), mRNA	1.75	Up	0.00826786	0.0660697
D430042O09Rik	RIKEN cDNA D430042O09 gene, mRNA (cDNA clone IMAGE:4503288)	1.75	Up	0.00510504	0.0559895
Fam134a	Family with sequence similarity 134, member A, mRNA (cDNA clone MGC:47289 IMAGE:4221441)	1.75	Up	0.0040061	0.0524435
Pgam2	Phosphoglycerate mutase 2, mRNA (cDNA clone MGC:18358 IMAGE:4235174)	1.75	Up	0.0279038	0.115269
Trrap	Transformation/transcription domain-associated protein, mRNA (cDNA clone IMAGE:5043876)	1.75	Up	0.018358	0.0934308
Cpeb2	Cytoplasmic polyadenylation element binding protein 2, mRNA (cDNA clone MGC:130319 IMAGE:40055458)	1.75	Up	0.0310942	0.122567
S1pr2	Sphingosine-1-phosphate receptor 2, mRNA (cDNA clone MGC:107350 IMAGE:30042746)	1.75	Up	0.00297457	0.0485548
Zbtb37	Zinc finger and BTB domain containing 37, mRNA (cDNA clone MGC:132803 IMAGE:40059368)	1.75	Up	0.00501168	0.0557268
Ttll12	TTL domain protein (Ttll12 gene), strain C57BL6	1.75	Up	0.00292695	0.0483244
Phf14	PHD finger protein 14 (Phf14), mRNA	1.75	Up	0.0270807	0.113607
Nucb2	Nucleobindin 2, mRNA (cDNA clone MGC:5832 IMAGE:3585076)	1.74	Up	0.017821	0.0921151
Hagh	Hydroxyacyl glutathione hydrolase (Hagh), mRNA	1.74	Up	0.0106572	0.0734849
Prickle1	Prickle like 1 (Drosophila), mRNA (cDNA clone IMAGE:4215628)	1.74	Up	0.00209265	0.043062
Tmem44	Transmembrane protein 44, mRNA (cDNA clone IMAGE:5721210)	1.74	Up	0.00017592	0.03284
Ercc3	Excision repair cross-complementing rodent repair deficiency, complementation group 3, mRNA (cDNA clone IMAGE:4974086)	1.74	Up	0.0134533	0.081518
Thoc1	THO complex 1 (Thoc1), mRNA	1.74	Up	0.000138242	0.03284
Zfp619	Zinc finger protein 619 (Zfp619), mRNA	1.74	Up	0.00918814	0.0689449
Epb4.1l3	Protein 4.1B (Epb4.1l3)	1.74	Up	0.0129185	0.0799529
Wiz	Widely-interspaced zinc finger motifs (Wiz), transcript variant 2, mRNA	1.74	Up	0.000860304	0.0361934
Snapc5	Small nuclear RNA activating complex, polypeptide 5, mRNA (cDNA clone MGC:41384 IMAGE:1381169)	1.74	Up	0.0248196	0.109658
Arhgef11	CDNA clone IMAGE:30669655	1.74	Up	0.00318216	0.0494577
Adh1	Alcohol dehydrogenase 1 (class I), mRNA (cDNA clone MGC:18885 IMAGE:4238555)	1.74	Up	0.0235833	0.106484
Mgat5	Mannoside acetylglucosaminyltransferase 5 (Mgat5), mRNA	1.74	Up	0.00140913	0.0387866
Fpgt	Fucose-1-phosphate guanylyltransferase, mRNA (cDNA clone MGC:129332 IMAGE:40047377)	1.74	Up	0.0176492	0.0917647
Rlf	Rearranged L-myc fusion sequence, mRNA (cDNA clone IMAGE:3588599)	1.74	Up	0.0191853	0.0955843
Fnip1	Folliculin interacting protein 1, mRNA (cDNA clone MGC:100017 IMAGE:30543296)	1.74	Up	0.021079	0.100444
Hoxc10	Homeo box C10 (Hoxc10), mRNA	1.74	Up	0.0166165	0.0893831
Vtcn1	V-set domain containing T cell activation inhibitor 1, mRNA (cDNA clone MGC:41287 IMAGE:1477676)	1.74	Up	0.00882091	0.0677445
Atp13a4	ATPase type 13A4, mRNA (cDNA clone IMAGE:1548513)	1.74	Up	0.0162542	0.0885897
Bdp1	B double prime 1, subunit of RNA polymerase III transcription initiation factor IIIB, mRNA (cDNA clone IMAGE:5367860)	1.74	Up	0.0184203	0.0935501
Exoc1	Exocyst complex component 1, mRNA (cDNA clone MGC:30378 IMAGE:3661758)	1.74	Up	0.0044955	0.0546503
2010106G01Rik	RIKEN cDNA 2010106G01 gene, mRNA (cDNA clone MGC:36779 IMAGE:5059823)	1.74	Up	0.0410916	0.144423
BC059842	PREDICTED: Mus musculus cDNA sequence BC059842 (BC059842), mRNA	1.74	Up	0.00724414	0.0630903
Mtm1	X-linked myotubular myopathy gene 1 (Mtm1), mRNA	1.74	Up	0.005264	0.0565451
Qser1	Glutamine and serine rich 1, mRNA (cDNA clone IMAGE:5347423)	1.74	Up	0.0299902	0.120296
Erlin2	ER lipid raft associated 2 (Erlin2), mRNA	1.74	Up	0.00254467	0.0459752
Etnk2	Ethanolamine kinase 2, mRNA (cDNA clone MGC:178915 IMAGE:9053907)	1.74	Up	0.0131146	0.0804632
Abtb2	CDNA clone IMAGE:3465372	1.74	Up	0.00226812	0.0442004
9030607L17Rik	RIKEN cDNA 9030607L17 gene (9030607L17Rik), mRNA	1.74	Up	0.00883039	0.0677797
Wdfy3	Beta-1,4-galactosyltransferase	1.74	Up	0.028478	0.116734
Acvr2a	Activin receptor IIA (Acvr2a), mRNA	1.74	Up	0.017811	0.0921151
Mxd4	Max dimerization protein 4, mRNA (cDNA clone MGC:19425 IMAGE:3490469)	1.74	Up	0.0391455	0.140133
Mtmr3	Myotubularin related protein 3 (Mtmr3), mRNA	1.74	Up	0.014006	0.083199
Setd2	SET domain containing 2, mRNA (cDNA clone IMAGE:4037186)	1.74	Up	0.0225676	0.104172
Sbf1	SET binding factor 1, mRNA (cDNA clone IMAGE:4953352)	1.74	Up	0.0100898	0.0714844
Dis3l2	DIS3 mitotic control homolog (S. cerevisiae)-like 2 (Dis3l2), mRNA	1.74	Up	0.023354	0.105856
Zfp187	Zinc finger protein 187 (Zfp187), mRNA	1.74	Up	0.0111596	0.075273
Pwwp2a	MKIAA1935 protein	1.74	Up	0.0113293	0.0758117
Slc15a4	Solute carrier family 15, member 4 (Slc15a4), mRNA	1.73	Up	0.00742113	0.0639892
Tesc	Tescalcin, mRNA (cDNA clone MGC:28673 IMAGE:4237590)	1.73	Up	0.0266511	0.112711
Dph2	DPH2 homolog (S. cerevisiae), mRNA (cDNA clone MGC:36241 IMAGE:5029876)	1.73	Up	0.0149556	0.085596
Cygb	Cytoglobin (Cygb), mRNA	1.73	Up	0.00408797	0.0526866
BC011426	CDNA sequence BC011426 (BC011426), mRNA	1.73	Up	0.0258769	0.112082
Dennd4c	DENN/MADD domain containing 4C, mRNA (cDNA clone MGC:144204 IMAGE:40099465)	1.73	Up	0.0268839	0.11314
Slc25a20	Solute carrier family 25 (mitochondrial carnitine/acylcarnitine translocase), member 20, mRNA (cDNA clone MGC:25786 IMAGE:401	1.73	Up	0.0442864	0.149898
Kdm5a	Jumonji, AT rich interactive domain 1A (Rbp2 like), mRNA (cDNA clone IMAGE:4036309)	1.73	Up	0.036869	0.135108
Lif	Leukemia inhibitory factor (Lif), transcript variant 1, mRNA	1.73	Up	0.00707427	0.0626591
Scaf1	SR-related CTD-associated factor 1 (Scaf1), mRNA	1.73	Up	0.00938484	0.0693611
1110014N23Rik	RIKEN cDNA 1110014N23 gene (1110014N23Rik), mRNA	1.73	Up	0.0255444	0.111348
Spen	MINT mRNA for Msx-2 interacting nuclear target protein	1.73	Up	0.00328179	0.049636
Acap2	ArfGAP with coiled-coil, ankyrin repeat and PH domains 2 (Acap2), mRNA	1.73	Up	0.0129125	0.0799348
Tirap	Toll-interleukin 1 receptor (TIR) domain-containing adaptor protein (Tirap), mRNA	1.73	Up	0.00466998	0.0546902
Tram2	Translocating chain-associating membrane protein 2 (Tram2), transcript variant 1, mRNA	1.73	Up	0.00274688	0.0469116
Mus81	MUS81 endonuclease homolog (yeast), mRNA (cDNA clone MGC:36246 IMAGE:5038349)	1.73	Up	0.0418844	0.146318
665747	predicted gene 15550	1.73	Up	0.0337118	0.127909
Kbtbd8	Kelch repeat and BTB (POZ) domain containing 8 (Kbtbd8), transcript variant 2, mRNA	1.73	Up	0.0150088	0.0857015
1300018I17Rik	RIKEN cDNA 1300018I17 gene, mRNA (cDNA clone IMAGE:3992088)	1.73	Up	0.0154976	0.0864936
Rnf125	Rnf125 mRNA for RNF125 protein	1.73	Up	0.0103718	0.07231
Nol9	Nucleolar protein 9 (Nol9), mRNA	1.72	Up	0.0229014	0.104953
Mbd6	Methyl-CpG binding domain protein 6 (Mbd6), mRNA	1.72	Up	0.00321372	0.0494577
Rpap1	RNA polymerase II associated protein 1, mRNA (cDNA clone IMAGE:3484208)	1.72	Up	0.0159803	0.087841
Mcat	Malonyl CoA:ACP acyltransferase (mitochondrial), mRNA (cDNA clone IMAGE:5321973)	1.72	Up	0.00976973	0.0706951
Lrrc39	Leucine rich repeat containing 39, mRNA (cDNA clone MGC:141190 IMAGE:40056121)	1.72	Up	0.00183499	0.0419214
Tnrc6a	Trinucleotide repeat containing 6a (Tnrc6a), mRNA	1.72	Up	0.0184457	0.0936189
Kin	Antigenic determinant of rec-A protein, mRNA (cDNA clone MGC:18413 IMAGE:3673830)	1.72	Up	0.0334136	0.127231
9030624J02Rik	RIKEN cDNA 9030624J02 gene, mRNA (cDNA clone IMAGE:3988425)	1.72	Up	0.00754158	0.0642102
100043906	predicted gene 10184	1.72	Up	0.00871205	0.0673286
Rb1cc1	Rb1cc1 mRNA for transcription factor	1.72	Up	0.0350711	0.131124
Ptprk	Protein tyrosine phosphatase, receptor type, K, mRNA (cDNA clone IMAGE:3492261)	1.72	Up	0.018708	0.0941903
Stambpl1	STAM binding protein like 1, mRNA (cDNA clone MGC:25766 IMAGE:4010423)	1.72	Up	0.0147691	0.0853184
D2Bwg1335e	DNA segment, Chr 2, Brigham & Womens Genetics 1335 expressed, mRNA (cDNA clone IMAGE:4501932)	1.72	Up	0.00587468	0.0585585
Itpr3	Inositol 1,4,5-triphosphate receptor 3, mRNA (cDNA clone IMAGE:5345968)	1.72	Up	0.00215454	0.0435837
Zscan29	Zinc finger protein 690, mRNA (cDNA clone IMAGE:4935053)	1.72	Up	0.0378035	0.136954
Hsdl1	Hydroxysteroid dehydrogenase like 1, mRNA (cDNA clone MGC:86138 IMAGE:6809862)	1.72	Up	0.00205676	0.043062
Rod1	ROD1 regulator of differentiation 1 (S. pombe) (Rod1), transcript variant 1, mRNA	1.72	Up	0.0133451	0.0812126
4921513D23Rik	RIKEN cDNA 4921513D23 gene, mRNA (cDNA clone IMAGE:4947193)	1.72	Up	0.0138574	0.0829168
Smn1	Survival motor neuron 1 (Smn1), mRNA	1.72	Up	0.0102049	0.0716515
Gde1	Glycerophosphodiester phosphodiesterase 1, mRNA (cDNA clone MGC:6768 IMAGE:3601420)	1.72	Up	0.00245832	0.0455354
Fam13a	Family with sequence similarity 13, member A (Fam13a), mRNA	1.72	Up	0.00872167	0.0673286
Nvl	Nuclear VCP-like, mRNA (cDNA clone MGC:25549 IMAGE:3964470)	1.72	Up	0.000920284	0.0363788
Hipk2	Homeodomain interacting protein kinase 2, mRNA (cDNA clone MGC:36065 IMAGE:5368577)	1.72	Up	0.0114254	0.076071
Adam8	A disintegrin and metallopeptidase domain 8, mRNA (cDNA clone MGC:36123 IMAGE:5324943)	1.72	Up	0.0278775	0.115269
AW555464	Expressed sequence AW555464, mRNA (cDNA clone MGC:176135 IMAGE:9055786)	1.72	Up	0.00933843	0.0692029
Pigo	Phosphatidylinositol glycan, class O, mRNA (cDNA clone IMAGE:4946734)	1.72	Up	0.0198808	0.0976102
Ankrd13d	Ankyrin repeat domain 13 family, member D (Ankrd13d), mRNA	1.72	Up	0.0206998	0.0995245
Flrt2	Fibronectin leucine rich transmembrane protein 2, mRNA (cDNA clone MGC:169922 IMAGE:8861317)	1.72	Up	0.0493589	0.161043
Sec24a	Sec24 related gene family, member A (S. cerevisiae), mRNA (cDNA clone IMAGE:40097170)	1.72	Up	0.00273528	0.0469116
Dapk1	Death associated protein kinase 1 (Dapk1), transcript variant 1, mRNA	1.72	Up	0.00376128	0.0514984
Fkbp3	FK506 binding protein 3, mRNA (cDNA clone MGC:6631 IMAGE:3492535)	1.72	Up	0.00928973	0.0691382
Kif5a	Kinesin family member 5A (Kif5a), transcript variant 1, mRNA	1.72	Up	0.037145	0.135688
Cc2d1a	Coiled-coil and C2 domain containing 1A, mRNA (cDNA clone MGC:38983 IMAGE:5363547)	1.72	Up	0.0271706	0.113797
Nat9	N-acetyltransferase 9 (GCN5-related, putative), mRNA (cDNA clone MGC:18761 IMAGE:4013700)	1.72	Up	0.00461854	0.0546902
Dus3l	Dihydrouridine synthase 3-like (S. cerevisiae) (Dus3l), mRNA	1.71	Up	0.0058591	0.0585508
Reep4	Receptor accessory protein 4, mRNA (cDNA clone MGC:41264 IMAGE:1363539)	1.71	Up	0.0205547	0.0990023
Gfpt1	Glutamine fructose-6-phosphate transaminase 1, mRNA (cDNA clone MGC:19057 IMAGE:4191553)	1.71	Up	0.00458835	0.0546902
L1cam	L1 cell adhesion molecule (L1cam), mRNA	1.71	Up	0.0370698	0.13557
Trim33	Tripartite motif protein TRIM33 (Trim33)	1.71	Up	0.0346203	0.130072
100043795	predicted gene 4653	1.71	Up	0.00422738	0.0534624
100041220		1.71	Up	0.0267418	0.112866
Map3k1	MAP kinase kinase kinase 1 (Mekk1)	1.71	Up	0.00615697	0.0594036
BC030307	CDNA sequence BC030307 (BC030307), transcript variant 2, mRNA	1.71	Up	0.0242208	0.108067
Zfp182	Zinc finger protein 182 (Zfp182), transcript variant 2, mRNA	1.71	Up	0.0350141	0.130982
8430406I07Rik	RIKEN cDNA 8430406I07 gene (8430406I07Rik), mRNA	1.71	Up	0.0357222	0.132631
Tasp1	Taspase, threonine aspartase 1, mRNA (cDNA clone MGC:25800 IMAGE:4036044)	1.71	Up	0.0380644	0.137576
Klf16	Kruppel-like factor 16, mRNA (cDNA clone IMAGE:5343321)	1.71	Up	0.0210902	0.100462
Ccndbp1	Cyclin D-type binding-protein 1, mRNA (cDNA clone MGC:12057 IMAGE:3707919)	1.71	Up	0.0232701	0.105628
Appbp2	Amyloid beta precursor protein (cytoplasmic tail) binding protein 2 (Appbp2), mRNA	1.71	Up	0.0430507	0.148862
Kdm6a	Ubiquitously transcribed tetratricopeptide repeat gene, X chromosome, mRNA (cDNA clone IMAGE:5356391)	1.71	Up	0.0220585	0.103001
Rnf160	Ring finger protein 160, mRNA (cDNA clone IMAGE:5251357)	1.71	Up	0.0186774	0.0941513
Flcn	Folliculin (Flcn), mRNA	1.71	Up	0.00697991	0.0623655
Dock5	Dedicator of cytokinesis 5, mRNA (cDNA clone IMAGE:3602177)	1.71	Up	0.0348628	0.130717
Zfp592	Zinc finger protein 592, mRNA (cDNA clone MGC:144155 IMAGE:40098313)	1.71	Up	0.0151187	0.085921
Gtf3c6	General transcription factor IIIC, polypeptide 6, alpha, mRNA (cDNA clone IMAGE:3662380)	1.71	Up	0.00591871	0.0586671
100040799		1.71	Up	0.0166133	0.0893831
Ptger1	Prostaglandin E receptor 1 (subtype EP1) (Ptger1), mRNA	1.71	Up	0.0447322	0.150674
Tbc1d12	TBC1D12: TBC1 domain family, member 12 (Tbc1d12), mRNA	1.71	Up	0.00736941	0.0637956
Akap8	A kinase (PRKA) anchor protein 8 (Akap8), mRNA	1.71	Up	0.0273004	0.113889
Rtkn2	Membrane-bound factor MBF1 (Mbf)	1.71	Up	0.0441022	0.149898
4931406C07Rik	RIKEN cDNA 4931406C07 gene (4931406C07Rik), mRNA	1.71	Up	0.0359844	0.133225
Dusp18	Dual specificity phosphatase 18, mRNA (cDNA clone MGC:28218 IMAGE:3990751)	1.71	Up	0.0302423	0.120668
Gpr161	G protein-coupled receptor 161, mRNA (cDNA clone MGC:169283 IMAGE:8860678)	1.71	Up	0.000290145	0.03284
1110032A03Rik	RIKEN cDNA 1110032A03 gene, mRNA (cDNA clone IMAGE:3986362)	1.71	Up	0.0460585	0.153894
Rad9b	RAD9 homolog B (S. cerevisiae) (Rad9b), mRNA	1.71	Up	0.01721	0.0906049
Spred3	Sprouty-related, EVH1 domain containing 3, mRNA (cDNA clone MGC:69846 IMAGE:6821036)	1.71	Up	0.0224706	0.103925
Wdr22	WD repeat domain 22, mRNA (cDNA clone IMAGE:4194513)	1.71	Up	0.00314757	0.0492092
Mynn	Myoneurin (Mynn), mRNA	1.71	Up	0.0283148	0.116281
Slc6a9	Solute carrier family 6 (neurotransmitter transporter, glycine), member 9, mRNA (cDNA clone MGC:18626 IMAGE:4194951)	1.71	Up	0.00228285	0.0442064
Zfp747	Zinc finger protein 747, mRNA (cDNA clone MGC:68289 IMAGE:6484930)	1.7	Up	0.00715491	0.0628519
Sart3	Squamous cell carcinoma antigen recognized by T-cells 3, mRNA (cDNA clone IMAGE:2648844)	1.7	Up	0.000977155	0.0368406
Plxna4	Plexin A4, mRNA (cDNA clone MGC:176259 IMAGE:9055910)	1.7	Up	0.0204372	0.0987803
Adcy9	Adenylate cyclase 9 (Adcy9), mRNA	1.7	Up	0.0186874	0.0941513
Nudt6	Nudix (nucleoside diphosphate linked moiety X)-type motif 6 (Nudt6), mRNA	1.7	Up	0.0050146	0.0557268
Akr1c14	Aldo-keto reductase family 1, member C14, mRNA (cDNA clone MGC:37449 IMAGE:4983237)	1.7	Up	0.000601609	0.0350499
Efcab7	EF-hand calcium binding domain 7 (Efcab7), mRNA	1.7	Up	0.0154123	0.0864453
Lmln	Leishmanolysin-like (metallopeptidase M8 family), mRNA (cDNA clone MGC:132968 IMAGE:40062196)	1.7	Up	0.0217672	0.102428
26942	sperm associated antigen 1	1.7	Up	0.0287869	0.117435
Inpp5e	Inositol polyphosphate-5-phosphatase E (Inpp5e), mRNA	1.7	Up	0.00106662	0.0370105
Adamtsl4	ADAMTS-like 4 (Adamtsl4), mRNA	1.7	Up	0.0217363	0.102333
Zbtb8b	Zinc finger and BTB domain containing 8b (Zbtb8b), mRNA	1.7	Up	0.00507865	0.0559621
Gnptab	Basic domain/leucine zipper transcription factor mRNA, 3 end of cds	1.7	Up	0.00987621	0.0709227
Zswim4	MFLJ00044 protein	1.7	Up	0.0109568	0.0744377
Rab33b	RAB33B, member of RAS oncogene family (Rab33b), mRNA	1.7	Up	0.0294118	0.118863
Bnipl	BCL2/adenovirus E1B 19kD interacting protein like (Bnipl), mRNA	1.7	Up	0.0287318	0.117301
Nfxl1	Nuclear transcription factor, X-box binding-like 1, mRNA (cDNA clone IMAGE:1346965)	1.7	Up	0.00283529	0.0475406
Snx8	Sorting nexin 8, mRNA (cDNA clone MGC:46959 IMAGE:5150754)	1.7	Up	0.0103175	0.0720768
Klhl13	Kelch-like 13 (Drosophila) (Klhl13), mRNA	1.7	Up	0.0463513	0.154547
Kcns3	Potassium voltage-gated channel, delayed-rectifier, subfamily S, member 3, mRNA (cDNA clone MGC:164095 IMAGE:40130741)	1.7	Up	0.0372058	0.135857
Erbb2ip	Erbb2 interacting protein, mRNA (cDNA clone IMAGE:4988135)	1.7	Up	0.0371025	0.135641
Asxl2	Additional sex combs like 2 (Drosophila), mRNA (cDNA clone MGC:176101 IMAGE:9055752)	1.7	Up	0.0238529	0.1071
Ddb1	Damaged-DNA recognition protein 1 (Ddb1 gene)	1.7	Up	0.029046	0.11804
Zfp668	Zinc finger protein 668 (Zfp668), mRNA	1.7	Up	0.011146	0.0752245
Anxa3	Annexin A3 (Anxa3), mRNA	1.7	Up	0.0326488	0.125543
Anapc2	Anaphase promoting complex subunit 2, mRNA (cDNA clone IMAGE:3966453)	1.7	Up	0.0016551	0.040661
Gfod2	Glucose-fructose oxidoreductase domain containing 2 (Gfod2), mRNA	1.7	Up	0.0357408	0.132678
Pgap1	PREDICTED: Mus musculus RIKEN cDNA D230012E17 gene (D230012E17Rik), mRNA	1.7	Up	0.0495375	0.161424
Ate1	Arginyltransferase 1 (Ate1), transcript variant 1, mRNA	1.7	Up	0.0242885	0.108174
Rabggtb	RAB geranylgeranyl transferase, b subunit, mRNA (cDNA clone IMAGE:3487367)	1.7	Up	0.0127943	0.0796292
Arfrp1	ADP-ribosylation factor related protein 1 (Arfrp1), mRNA	1.7	Up	0.00660166	0.061136
Mxi1	Max interacting protein 1 (Mxi1), transcript variant 1, mRNA	1.69	Up	0.0221248	0.103151
Nfkbiz	INAP mRNA for IL-1 inducible nuclear ankyrin-repeat protein	1.69	Up	0.0179754	0.0924877
Tmem8	Transmembrane protein 8 (five membrane-spanning domains), mRNA (cDNA clone MGC:11794 IMAGE:3595205)	1.69	Up	0.0386023	0.138921
Tnrc6b	Trinucleotide repeat containing 6b (Tnrc6b), transcript variant 1, mRNA	1.69	Up	0.0152879	0.086368
Slc1a4	Solute carrier family 1 (glutamate/neutral amino acid transporter), member 4 (Slc1a4), mRNA	1.69	Up	0.00875448	0.0674764
Scyl1	SCY1-like 1 (S. cerevisiae), mRNA (cDNA clone MGC:18927 IMAGE:3672524)	1.69	Up	0.00808484	0.065698
Snx29	Sorting nexin 29, mRNA (cDNA clone IMAGE:4507330)	1.69	Up	0.0405746	0.143445
Ash1l	Ash1 (absent, small, or homeotic)-like (Drosophila) (Ash1l), mRNA	1.69	Up	0.0197265	0.0971787
Ptk2b	PTK2 protein tyrosine kinase 2 beta, mRNA (cDNA clone IMAGE:4022023)	1.69	Up	0.00230818	0.0444464
Rcor1	CDNA clone IMAGE:30466034	1.69	Up	0.00331016	0.0496634
Pspc1	Paraspeckle protein 1, mRNA (cDNA clone MGC:25428 IMAGE:3711631)	1.69	Up	0.0108407	0.0740821
Trmt1	TRM1 tRNA methyltransferase 1 homolog (S. cerevisiae), mRNA (cDNA clone MGC:37065 IMAGE:4950980)	1.69	Up	0.0230158	0.105112
Rif1	Rap1 interacting factor 1 homolog (yeast), mRNA (cDNA clone IMAGE:4503215)	1.69	Up	0.0231335	0.105363
9430025M13Rik	PREDICTED: Mus musculus RIKEN cDNA 9430025M13 gene, transcript variant 2 (9430025M13Rik), mRNA	1.69	Up	0.00185769	0.0421001
Fgd6	FYVE, RhoGEF and PH domain containing 6, mRNA (cDNA clone IMAGE:3979481)	1.69	Up	0.029081	0.118113
Cad	Carbamoyl-phosphate synthetase 2, aspartate transcarbamylase, and dihydroorotase, mRNA (cDNA clone MGC:178528 IMAGE:9053520)	1.69	Up	0.0264539	0.112711
1810048J11Rik	RIKEN cDNA 1810048J11 gene (1810048J11Rik), mRNA	1.69	Up	0.0212851	0.101095
Acin1	Apoptotic chromatin condensation inducer 1 (Acin1), transcript variant 2, mRNA	1.69	Up	0.00425774	0.0536015
1600016N20Rik	RIKEN cDNA 1600016N20 gene, mRNA (cDNA clone MGC:178390 IMAGE:9053382)	1.69	Up	0.0410267	0.144305
Ubqln4	Ubiquilin 4, mRNA (cDNA clone MGC:19200 IMAGE:4236887)	1.69	Up	0.00161452	0.0405772
Mast2	Microtubule associated serine/threonine kinase 2 (Mast2), transcript variant 2, mRNA	1.69	Up	0.0156031	0.086802
Ric8	Resistance to inhibitors of cholinesterase 8 homolog (C. elegans), mRNA (cDNA clone MGC:27540 IMAGE:4460521)	1.69	Up	0.0030672	0.0488335
Pno1	Partner of NOB1 homolog (S. cerevisiae), mRNA (cDNA clone MGC:28263 IMAGE:4007940)	1.69	Up	0.00567569	0.0580191
Tep1	Telomerase associated protein 1 (Tep1), mRNA	1.69	Up	0.000508766	0.0342532
Fam65c	Family with sequence similarity 65, member C (Fam65c), mRNA	1.69	Up	0.0330685	0.126509
Sfrs14	Splicing factor, arginine/serine-rich 14, mRNA (cDNA clone IMAGE:3986304)	1.69	Up	0.0240165	0.107536
Gpbp1l1	GC-rich promoter binding protein 1-like 1, mRNA (cDNA clone MGC:28375 IMAGE:4021073)	1.69	Up	0.0249844	0.110087
Zfp110	Zinc finger protein 110, mRNA (cDNA clone MGC:5685 IMAGE:3500984)	1.69	Up	0.00765068	0.0645397
Trub2	TruB pseudouridine (psi) synthase homolog 2 (E. coli) (Trub2), transcript variant 1, mRNA	1.69	Up	0.0270097	0.113395
Pi16	Peptidase inhibitor 16, mRNA (cDNA clone IMAGE:3586291)	1.69	Up	0.00196199	0.0427819
Ctnnbl1	Catenin, beta like 1, mRNA (cDNA clone IMAGE:3371695)	1.69	Up	0.0017134	0.0412248
9130404D08Rik	RIKEN cDNA 9130404D08 gene (9130404D08Rik), mRNA	1.69	Up	0.00519448	0.0563074
Ltk	Leukocyte tyrosine kinase (Ltk), transcript variant 1, mRNA	1.69	Up	0.00387011	0.0520864
Il6ra	Interleukin 6 receptor, alpha (Il6ra), mRNA	1.68	Up	0.00319765	0.0494577
Ddx42	DEAD (Asp-Glu-Ala-Asp) box polypeptide 42 (Ddx42), mRNA	1.68	Up	0.00180498	0.0418359
Csrnp1	AXIN1 up-regulated 1 (Axud1), mRNA	1.68	Up	0.00444655	0.0544168
Wdr3	WD repeat domain 3, mRNA (cDNA clone MGC:70140 IMAGE:6332749)	1.68	Up	0.00574934	0.0581484
Rad1	RAD1 homolog (S. pombe) (Rad1), mRNA	1.68	Up	0.0202615	0.0983432
Adamts8	A disintegrin-like and metallopeptidase (reprolysin type) with thrombospondin type 1 motif, 8, mRNA (cDNA clone IMAGE:3603250	1.68	Up	0.0039249	0.0522143
Eif4a2	Eukaryotic translation initiation factor 4A2 (Eif4a2), transcript variant 1, mRNA	1.68	Up	0.0267364	0.112866
Pdcd2	Programmed cell death 2 (Pdcd2), mRNA	1.68	Up	0.00679408	0.0617605
Dpp7	Dipeptidylpeptidase 7, mRNA (cDNA clone MGC:28512 IMAGE:4190473)	1.68	Up	0.00143898	0.0387866
100044124	similar to Nedd4 binding protein 2	1.68	Up	0.0084879	0.0666168
Rbm4	RNA binding motif protein 4 (Rbm4), mRNA	1.68	Up	0.00257054	0.0460385
100042483	PREDICTED: Mus musculus similar to cyclin-dependent kinase inhibitor 2A (LOC100042483), mRNA	1.68	Up	0.0146553	0.0849654
Rexo1	REX1, RNA exonuclease 1 homolog (S. cerevisiae) (Rexo1), transcript variant 1, mRNA	1.68	Up	0.00918019	0.0689162
Smg6	CDNA clone IMAGE:40042517	1.68	Up	0.0196695	0.0970081
9930023K05Rik	RIKEN cDNA 9930023K05 gene, mRNA (cDNA clone IMAGE:3994697)	1.68	Up	0.0314561	0.123499
Prdm11	PREDICTED: Mus musculus similar to hCG1991368 (LOC100042784), mRNA	1.68	Up	0.0274954	0.114358
Gmcl1	Germ cell-less (Gcl)	1.68	Up	0.0200819	0.0979012
9930104L06Rik	RIKEN cDNA 9930104L06 gene, mRNA (cDNA clone MGC:107426 IMAGE:30102988)	1.68	Up	0.00534075	0.0569262
Ttll10	TTL domain protein (Ttll10 gene), strain C57BL6	1.68	Up	0.0256444	0.111538
Golga3	Golgi autoantigen, golgin subfamily a, 3 (Golga3), mRNA	1.68	Up	0.00531333	0.0567446
Setx	Senataxin, mRNA (cDNA clone IMAGE:30355235)	1.68	Up	0.0366246	0.134586
Ipo4	RANBP4 (RanBP4)	1.68	Up	0.0131457	0.0805481
Tchp	CDNA clone IMAGE:40135210	1.68	Up	0.00292171	0.0482816
Lrrc8e	Leucine rich repeat containing 8 family, member E, mRNA (cDNA clone IMAGE:4019849)	1.68	Up	0.00168498	0.0409522
Sidt2	SID1 transmembrane family, member 2, mRNA (cDNA clone MGC:36407 IMAGE:5321190)	1.68	Up	0.00629683	0.0600412
Rarg	Retinoic acid receptor, gamma, mRNA (cDNA clone MGC:11555 IMAGE:3154037)	1.67	Up	0.00944419	0.0695767
Ash2l	Ash2 (absent, small, or homeotic)-like (Drosophila), mRNA (cDNA clone MGC:13701 IMAGE:4211433)	1.67	Up	0.0436108	0.149898
[truncated: 597 more rows]
