# Supplementary material for: Loss of Igfbp7 Causes Precocious Involution in Lactating Mouse Mammary Gland
Source: PLoS One. 2014 Feb 4;9(2):e87858. doi: 10.1371/journal.pone.0087858 (PMC3913705; doi:10.1371/journal.pone.0087858)
Supplement: Table S2 — List of genes downregulated in Igfbp7−/− lactating day 3 mammary gland compared to Igfbp7+/+ lactating day 3 mammary gland. (XLSX) [file pone.0087858.s005.xlsx]

## Sheet: Sheet1
Gene Identifier	Gene Name	Ratio	Direction	p-value	adj. p-value
Igfbp7	Insulin-like growth factor binding protein 7 (Igfbp7), mRNA	152.29	Down	0.0149916	0.0856464
675363	predicted gene 9640	81.23	Down	0.0288299	0.117552
692165	immunoglobulin kappa chain variable	70.78	Down	0.000283393	0.03284
626578	guanylate-binding protein 10	70.57	Down	0.000554457	0.0347733
Gsdmc	Gasdermin C (Gsdmc), mRNA	69.38	Down	3.89066e-05	0.0314293
Skint2	Skint 2 isoform d precursor (Skint2) mRNA, complete cds, alternatively spliced	68.39	Down	0.0091791	0.0689162
H2-Ea	Bactrianus MHC class II antigen H-2E alpha precursor (allele w301)	51.76	Down	3.96247e-05	0.0314293
H2-Eb1	Histocompatibility 2, class II antigen E beta (H2-Eb1), mRNA	50.44	Down	0.00118683	0.0371781
ENSMUSG00000076532	Variable light chain	49.76	Down	0.000713884	0.0358021
780891	immunoglobulin heavy variable V1-39	49.38	Down	0.0208183	0.0998549		Statistics:	t-test
692161	immunoglobulin kappa chain variable 19-93	49	Down	0.0189646	0.0949316		Correction:	Benjamini and Hochberg
Pcp4	Purkinje cell protein 4 (Pcp4), mRNA	43.06	Down	0.000753704	0.0361863
Fcrla	Fc receptor related protein X	42.2	Down	0.0227864	0.10468
EG666028	PREDICTED: Mus musculus predicted gene, EG666028 (EG666028), mRNA	42.01	Down	0.00306209	0.0488135
Psg27	Pregnancy-specific glycoprotein 27 (Psg27), mRNA	40.49	Down	0.00208893	0.043062
Sycp1	Synaptonemal complex protein 1	39.82	Down	0.000204136	0.03284
Gpa33	Glycoprotein A33 (transmembrane), mRNA (cDNA clone MGC:6755 IMAGE:3593917)	38.84	Down	0.000436687	0.0336237
Tm7sf4	Transmembrane 7 superfamily member 4, mRNA (cDNA clone MGC:179130 IMAGE:9054122)	38.51	Down	0.00135178	0.038741
Cd207	CD207 antigen (Cd207), mRNA	37.64	Down	0.000113613	0.0320793
780829	immunoglobulin heavy variable V3-6	37.56	Down	0.00108804	0.0370105
Gdpd3	Glycerophosphodiester phosphodiesterase domain containing 3 (Gdpd3), mRNA	37.4	Down	0.01483	0.085471
Cd19	CD19 antigen (Cd19), mRNA	37.35	Down	0.00561686	0.0578211
Lrp1b	Low density lipoprotein-related protein 1B (deleted in tumors) (Lrp1b), mRNA	34.01	Down	5.9329e-05	0.0314293
C530028O21Rik	RIKEN cDNA C530028O21 gene (C530028O21Rik), transcript variant 2, mRNA	33.91	Down	0.00156515	0.0400271
Kera	Keratocan (Kera), mRNA	33.04	Down	0.00170564	0.0411481
Cd300e	CD300e antigen, mRNA (cDNA clone MGC:31495 IMAGE:4487018)	32.76	Down	0.00340306	0.0500012
Ccnb1	Cyclin B1, mRNA (cDNA clone MGC:18763 IMAGE:4014448)	32.2	Down	0.000272031	0.03284
626903	predicted gene 6718	30.23	Down	0.00654737	0.0610808
OTTMUSG00000007961	PREDICTED: Mus musculus hypothetical protein A930009N24 (A930009N24), mRNA	29.08	Down	0.00254081	0.0459752
Ppapdc1a	CDNA clone IMAGE:9053283	28.57	Down	0.000369478	0.0328458
Inha	Inhibin alpha (Inha), mRNA	28.29	Down	0.0240418	0.107578
110759	immunoglobulin kappa chain, joining region, 1	27.75	Down	0.0212759	0.101069
1700084C01Rik	RIKEN cDNA 1700084C01 gene, mRNA (cDNA clone MGC:183757 IMAGE:9087757)	25.87	Down	0.00234667	0.0447826
Psg25	Pregnancy-specific glycoprotein 25 (Psg25), mRNA	25.61	Down	0.0039989	0.0524435
2010001M09Rik	RIKEN cDNA 2010001M09 gene (2010001M09Rik), mRNA	24.33	Down	0.000233351	0.03284
H2-T22	Histocompatibility 2, T region locus 10, mRNA (cDNA clone MGC:25390 IMAGE:4165944)	23.35	Down	0.0046316	0.0546902
Gdf3	Growth differentiation factor 3 (Gdf3), mRNA	22.62	Down	0.000765245	0.0361934
665162	predicted gene 15754	22.28	Down	0.000875533	0.0361934
16071	immunoglobulin kappa chain, constant region	22.1	Down	0.0106225	0.0733259
791089	immunoglobulin heavy variable V2-9-1	21.74	Down	0.00502153	0.0557268
637227	predicted gene 7202	21.14	Down	0.044501	0.150117
Egr4	Early growth response 4 (Egr4), mRNA	19.92	Down	0.0431413	0.148978
380797	immunoglobulin heavy chain 5 (delta-like heavy chain)	19.74	Down	0.00490966	0.0554067
Kcna5	Potassium voltage-gated channel, shaker-related subfamily, member 5 (Kcna5), mRNA	19.63	Down	0.00101082	0.0368406
Mmp1b	Matrix metallopeptidase 1b (interstitial collagenase) (Mmp1b), mRNA	19.52	Down	0.0178056	0.0921106
Cdh19	Cadherin 19, type 2, mRNA (cDNA clone MGC:189913 IMAGE:9088100)	19.36	Down	0.00241138	0.045299
LOC625662	PREDICTED: Mus musculus similar to ankyrin repeat domain 11 (LOC625662), mRNA	19.31	Down	0.00195786	0.0427674
665926	predicted gene 7848	19.06	Down	0.0471934	0.156482
Cxcl9	Chemokine (C-X-C motif) ligand 9, mRNA (cDNA clone MGC:6179 IMAGE:3257716)	18.65	Down	2.71364e-05	0.0314293
Klri1	Killer cell lectin-like receptor family I member 1 (Klri1), mRNA	18.64	Down	0.00837923	0.0664719
Klra8	Killer cell lectin-like receptor subfamily A, member 21 (Klra21), mRNA	18.43	Down	0.00926836	0.0690821
100038897		18.43	Down	0.00926836	0.0690821
667277	complement component 1, r subcomponent B	18.32	Down	0.000972998	0.0368406
404711	immunoglobulin heavy chain 1b (serum IgG2c)	18.28	Down	0.00561452	0.0578211
243439	immunoglobulin kappa chain variable 14-100	18.04	Down	0.00580047	0.0584017
625046	predicted gene 6545	17.98	Down	0.000733879	0.0360056
Casq2	Calsequestrin 2 (Casq2), mRNA	17.92	Down	1.29154e-05	0.0283078
633568	immunoglobulin heavy variable V5-16	17.65	Down	0.00302546	0.0487005
Fmod	Fibromodulin (Fmod), mRNA	17.58	Down	0.000174537	0.03284
Hamp	Prohepcidin (hepc1)	17.08	Down	0.00271619	0.0467993
Krt15	Keratin 15 (Krt15), mRNA	17.03	Down	0.0182137	0.0930692
777655	immunoglobulin heavy joining 3	16.81	Down	0.00771744	0.0646046
Efcab1	EF hand calcium binding domain 1 (Efcab1), mRNA	16.77	Down	0.00671032	0.061383
Slc13a1	Solute carrier family 13 (sodium/sulfate symporters), member 1, mRNA (cDNA clone IMAGE:4236002)	16.76	Down	0.000927089	0.0364494
Ccna2	Cyclin A2 (Ccna2), mRNA	16.71	Down	0.000244822	0.03284
2010317E24Rik	RIKEN cDNA 2010317E24 gene (2010317E24Rik), mRNA	16.68	Down	0.000447126	0.0336701
545851	immunoglobulin kappa chain variable 12-44	16.52	Down	0.039731	0.141525
4833422F24Rik	RIKEN cDNA 4833422F24 gene (4833422F24Rik), mRNA	16.51	Down	0.00194672	0.0427386
380795	expressed sequence AI324046	16.44	Down	0.00144599	0.0387866
Nkain3	NKAIN3 transcript variant 1 mRNA, complete cds, alternatively spliced	16.44	Down	0.000933912	0.0364494
Pax5	Paired box gene 5 (Pax5), mRNA	16.31	Down	0.000905173	0.0361934
Lrrn1	Leucine rich repeat protein 1, neuronal, mRNA (cDNA clone MGC:36161 IMAGE:4972803)	16.19	Down	0.00236895	0.0448982
2010003K11Rik	RIKEN cDNA 2010003K11 gene, mRNA (cDNA clone MGC:37907 IMAGE:5102159)	16.05	Down	0.000203794	0.03284
110786	immunoglobulin lambda chain, constant region 2	15.49	Down	0.0114644	0.0761883
Cdc20	Cell cycle protein P55CDC (Cdc20)	15.49	Down	0.000459006	0.0336901
Cdca5	Cell division cycle associated 5, mRNA (cDNA clone IMAGE:3157167)	15.42	Down	0.000367038	0.0328458
67642	RIKEN cDNA 4930515G01 gene	15.23	Down	0.000345055	0.0328458
100038975	PREDICTED: Mus musculus hypothetical protein LOC100038975 (LOC100038975), mRNA	15.12	Down	0.00472858	0.0548212
H2-Ob	Histocompatibility 2, O region beta locus (H2-Ob), mRNA	15.12	Down	0.00268396	0.0466801
Ccr7	Chemokine (C-C motif) receptor 7 (Ccr7), mRNA	14.96	Down	0.00131621	0.0384587
238447	immunoglobulin heavy chain 2 (serum IgA)	14.87	Down	0.0058075	0.0584017
Btla	B and T lymphocyte associated (Btla), transcript variant 1, mRNA	14.82	Down	0.00125046	0.0378157
100044094	hypothetical protein LOC100044094	14.78	Down	0.00252531	0.0459752
Xlr3c	X-linked lymphocyte-regulated 3C (Xlr3c), mRNA	14.78	Down	0.00252531	0.0459752
632126	butyrophilin, subfamily 3, member A3	14.68	Down	0.0281424	0.115934
Il19	Interleukin 19 (Il19)	14.66	Down	0.0025241	0.0459752
EG666289	PREDICTED: Mus musculus predicted gene, EG666289 (EG666289), mRNA	14.51	Down	0.0204611	0.0988271
Hoxb7	Homeo box B7 (Hoxb7), mRNA	14.32	Down	0.00584526	0.0584838
434039	predicted gene 10882	14.29	Down	0.00102804	0.0368406
Igj	Immunoglobulin joining chain (Igj), mRNA	13.97	Down	0.0034955	0.0504297
108022	immunoglobulin kappa chain variable 19 (V19)-15	13.94	Down	0.0377229	0.136834
Gbp4	Guanylate binding protein 4 (Gbp4), mRNA	13.85	Down	1.26959e-05	0.0283078
Pif1	Expressed sequence AI449441, mRNA (cDNA clone IMAGE:4977200)	13.59	Down	0.00112458	0.0370105
Iqgap3	IQ motif containing GTPase activating protein 3, mRNA (cDNA clone IMAGE:5006129)	13.34	Down	0.00033835	0.0328458
777654	immunoglobulin heavy joining 2	13.17	Down	0.0260726	0.112534
110785	immunoglobulin lambda chain, constant region 1	12.93	Down	0.0223711	0.10376
Lipk	Lipase, family member K, mRNA (cDNA clone MGC:67675 IMAGE:4011597)	12.89	Down	0.00303459	0.0487915
Aurkb	Aurora kinase B, mRNA (cDNA clone MGC:5803 IMAGE:3501444)	12.82	Down	0.00406504	0.0525788
Lypd6	LY6/PLAUR domain containing 6, mRNA (cDNA clone MGC:99882 IMAGE:30650880)	12.63	Down	0.000835299	0.0361934
3000004C01Rik	RIKEN cDNA 3000004C01 gene (3000004C01Rik), mRNA	12.48	Down	0.00220045	0.0437904
Gbp5	Guanylate binding protein 5 (Gbp5), mRNA	12.27	Down	8.64158e-05	0.0314293
Pbk	PDZ binding kinase, mRNA (cDNA clone MGC:28045 IMAGE:3673060)	12.19	Down	0.00279704	0.0472663
2810433K01Rik	RIKEN cDNA 2810433K01 gene, mRNA (cDNA clone MGC:28070 IMAGE:3709649)	12.17	Down	0.00700044	0.0623655
Ms4a4c	Membrane-spanning 4-domains, subfamily A, member 4C, mRNA (cDNA clone MGC:41005 IMAGE:1383416)	12.15	Down	0.000243238	0.03284
AW112010	Small secreted protein interferon-induced	12.12	Down	0.00356236	0.0507329
235952	predicted gene 189	12.12	Down	0.0268487	0.113079
Epha8	Eph receptor A8 (Epha8), mRNA	11.94	Down	0.0107985	0.0739698
Gm1067	Ig rearranged kappa-chain mRNA, clone AN08K	11.88	Down	0.0229604	0.10504
Aard	Alanine and arginine rich domain containing protein, mRNA (cDNA clone MGC:107188 IMAGE:6772439)	11.85	Down	0.00780689	0.0648894
Gtse1	G two S phase expressed protein 1, mRNA (cDNA clone MGC:25262 IMAGE:4039841)	11.76	Down	0.000120969	0.03284
Vat1l	Vesicle amine transport protein 1 homolog-like (T. californica), mRNA (cDNA clone MGC:66522 IMAGE:5719211)	11.56	Down	0.0170184	0.0900585
Otof	Otoferlin (Otof), transcript variant 2, mRNA	11.55	Down	0.0223216	0.103669
Wfdc12	WAP four-disulfide core domain 12, mRNA (cDNA clone MGC:32134 IMAGE:4923469)	11.54	Down	0.00135938	0.038741
Wif1	Wnt inhibitory factor 1, mRNA (cDNA clone MGC:13706 IMAGE:3984128)	11.54	Down	0.00163802	0.0406287
Esco2	Establishment of cohesion 1 homolog 2 (S. cerevisiae), mRNA (cDNA clone MGC:30637 IMAGE:3675568)	11.52	Down	0.0129589	0.0800596
Bcl2a1a	B-cell leukemia/lymphoma 2 related protein A1a (Bcl2a1a), mRNA	11.52	Down	0.00121617	0.0374967
EG634650	Guanylate binding protein 11	11.49	Down	0.00235419	0.0447867
16098	immunoglobulin kappa chain variable 1-117	11.45	Down	2.98456e-05	0.0314293
Tgtp	T-cell specific GTPase, mRNA (cDNA clone MGC:18429 IMAGE:3662733)	11.36	Down	0.0194877	0.0964315
I830012O16Rik	PREDICTED: Mus musculus similar to interferon-induced protein with tetratricopeptide repeats 3, transcript variant 2 (LOC6673	11.28	Down	0.0178948	0.0923132
Pip	Prolactin induced protein, mRNA (cDNA clone MGC:18623 IMAGE:4165968)	11.26	Down	0.00180067	0.0418066
Shcbp1	Shc binding protein (mPAL)	11.26	Down	2.98789e-05	0.0314293
Clec1a	C-type lectin domain family 1, member a, mRNA (cDNA clone MGC:60749 IMAGE:30050488)	11.25	Down	0.00206343	0.043062
780802	immunoglobulin heavy variable V4-1	11.21	Down	0.00482198	0.0550375
Kif4	Kinesin family member 4 (Kif4), mRNA	11.17	Down	0.00049687	0.034117
Aldh1l1	Aldehyde dehydrogenase 1 family, member L1, mRNA (cDNA clone MGC:36387 IMAGE:5098789)	11.09	Down	0.00673182	0.0614976
Il17f	Interleukin 17F (Il17f), mRNA	11.08	Down	0.002464	0.0455354
Gria4	Glutamate receptor, ionotropic, AMPA4 (alpha 4) (Gria4), transcript variant 1, mRNA	11.08	Down	0.00462326	0.0546902
BC022687	CDNA sequence BC022687 (BC022687), mRNA	11.05	Down	0.000334678	0.03284
Fcgr1	Fc receptor, IgG, high affinity I, mRNA (cDNA clone IMAGE:5249690)	11	Down	0.00255069	0.0459752
668671	predicted gene 9297	10.95	Down	0.00371005	0.0512438
A530023O14Rik	RIKEN cDNA A530023O14 gene (A530023O14Rik), mRNA	10.9	Down	0.00666038	0.061229
Capn6	Calpain 6 (Capn6), mRNA	10.82	Down	0.0021092	0.0432644
Aldh1a7	Aldehyde dehydrogenase family 1, subfamily A7, mRNA (cDNA clone IMAGE:1246870)	10.81	Down	0.0234347	0.106044
Cdc2a	Cell division cycle 2 homolog A (S. pombe), mRNA (cDNA clone MGC:36190 IMAGE:4977366)	10.78	Down	0.00271592	0.0467993
Il10	Interleukin 10 (Il10), mRNA	10.78	Down	0.0156907	0.0871143
Gabra3	Gamma-aminobutyric acid (GABA-A) receptor, subunit alpha 3 (Gabra3), mRNA	10.76	Down	0.00198495	0.0429442
H2-Ab1	Histocompatibility 2, class II antigen A, beta 1, mRNA (cDNA clone MGC:6297 IMAGE:2651058)	10.72	Down	0.00233235	0.0446943
Rsad2	Viperin (Vig1)	10.71	Down	0.00101946	0.0368406
Slc25a1	Solute carrier family 25 (mitochondrial carrier, citrate transporter), member 1 (Slc25a1), nuclear gene encoding mitochondria	10.65	Down	0.00331181	0.0496634
Cd86	CD86 antigen, mRNA (cDNA clone MGC:18471 IMAGE:4008635)	10.58	Down	0.00498965	0.0556881
Pla2g4f	Phospholipase A2, group IVF, mRNA (cDNA clone MGC:178994 IMAGE:9053986)	10.57	Down	0.00819463	0.0659765
EG629860	Anti-human CD20 antibody 1F5 gamma heavy chain variable region	10.48	Down	0.00100138	0.0368406
Xlr3b	Hypothetical protein LOC574437, mRNA (cDNA clone IMAGE:3326251)	10.48	Down	0.00100138	0.0368406
BC057170	Guanylate-binding protein 9 (Gbp9)	10.33	Down	0.00342856	0.0500907
Mill1	MHC I like leukocyte 1 (Mill1), mRNA	9.97	Down	0.00406747	0.0525788
100043526	predicted gene 4500	9.94	Down	0.00517249	0.0562028
317677	predicted gene 5077	9.91	Down	0.00907371	0.0686324
Il12b	Interleukin 12b (Il12b), mRNA	9.88	Down	0.00192226	0.0426443
667154	predicted gene 8485	9.8	Down	0.037568	0.136602
Cenpe	Centromere protein E, mRNA (cDNA clone IMAGE:3494093)	9.79	Down	0.000872985	0.0361934
Asf1b	ASF1 anti-silencing function 1 homolog B (S. cerevisiae) (Asf1b), mRNA	9.78	Down	0.0199975	0.0978224
4930547N16Rik	RIKEN cDNA 4930547N16 gene (4930547N16Rik), mRNA	9.75	Down	0.000763703	0.0361934
Art3	ART3 mono(ADP-ribosyl)transferase (art3 gene), splice variant 1	9.63	Down	8.67042e-05	0.0314293
Scrg1	Scrapie responsive gene 1 (Scrg1), mRNA	9.63	Down	0.00895542	0.068223
Nid2	Nidogen 2 protein (Nid2)	9.58	Down	7.14353e-05	0.0314293
Insig1	Insulin induced gene 1 (Insig1), mRNA	9.55	Down	4.348e-05	0.0314293
238418	immunoglobulin heavy variable V14-3	9.51	Down	0.0267557	0.112877
Mmp13	Matrix metallopeptidase 13 (Mmp13), mRNA	9.49	Down	0.00372416	0.0512574
Sult1e1	Sulfotransferase family 1E, member 1, mRNA (cDNA clone MGC:41404 IMAGE:1479883)	9.32	Down	0.00141103	0.0387866
667281	histocompatibility 60b	9.32	Down	0.00949441	0.0697795
Gls2	L-type glutaminase 2 pseudogene mRNA, complete sequence	9.32	Down	0.00368147	0.0511809
Ndc80	NDC80 homolog, kinetochore complex component (S. cerevisiae), mRNA (cDNA clone MGC:28069 IMAGE:3709641)	9.28	Down	0.0196861	0.0970312
Igtp	Interferon gamma induced GTPase (Igtp), mRNA	9.26	Down	0.000182682	0.03284
Scd2	Fatty acid desaturase (Scd3)	9.18	Down	0.00122774	0.0374975
Cdh10	Transmembrane glycoprotein cadherin-10	9.18	Down	0.00151769	0.0394819
667407	predicted gene 8613	9.18	Down	0.0466874	0.155264
AI451617	Expressed sequence AI451617 (AI451617), mRNA	9.14	Down	0.00582869	0.0584793
Tnfrsf8	Tumor necrosis factor receptor superfamily, member 8 (Tnfrsf8), mRNA	9.07	Down	0.0023503	0.0447867
Cyp4f18	Cytochrome P450, family 4, subfamily f, polypeptide 18, mRNA (cDNA clone MGC:19144 IMAGE:4218398)	8.96	Down	0.000847575	0.0361934
EG547347	Predicted gene, EG547347, mRNA (cDNA clone MGC:182304 IMAGE:9056198)	8.96	Down	0.0382064	0.137891
Apln	Preproapelin (preproapelin gene)	8.89	Down	9.38211e-05	0.0314293
B3gnt3	UDP-GlcNAc:betaGal beta-1,3-N-acetylglucosaminyltransferase 3, mRNA (cDNA clone MGC:31283 IMAGE:4218953)	8.85	Down	0.00580224	0.0584017
Ifit3	Interferon-induced protein with tetratricopeptide repeats 3, mRNA (cDNA clone MGC:6081 IMAGE:3487345)	8.82	Down	0.00980186	0.0707193
Spag5	S17 protein	8.81	Down	0.00353201	0.050597
Cd209b	Type II transmembrane receptor OtB7	8.79	Down	0.0142347	0.0837895
Ager	Advanced glycosylation end product-specific receptor (Ager), mRNA	8.75	Down	0.0010915	0.0370105
Mmp12	Matrix metallopeptidase 12, mRNA (cDNA clone MGC:29351 IMAGE:5037674)	8.63	Down	0.00254519	0.0459752
Igh-6	Clone X1AC2145 immunoglobulin heavy chain variable region (Vh186.2/Jh2)	8.56	Down	0.000239625	0.03284
Nat8l	N-acetyltransferase 8-like, mRNA (cDNA clone IMAGE:4216367)	8.55	Down	0.0375904	0.136612
Troap	Trophinin associated protein, mRNA (cDNA clone MGC:178787 IMAGE:9053779)	8.53	Down	0.00152738	0.0395361
Rnf180	Ring finger protein 180 (Rnf180), mRNA	8.53	Down	0.000193353	0.03284
Traip	TRAF-interacting protein, mRNA (cDNA clone MGC:13919 IMAGE:3990371)	8.49	Down	0.010216	0.071691
BC030867	CDNA sequence BC030867 (BC030867), mRNA	8.49	Down	0.00176703	0.0416861
Krt16	Keratin 16 (Krt16), mRNA	8.48	Down	0.00701543	0.0623655
Retn	Adipose-specific cysteine-rich secreted A12-alpha precursor	8.37	Down	0.00313776	0.0491647
EG240921	PREDICTED: Mus musculus predicted gene, EG240921 (EG240921), mRNA	8.32	Down	0.0120986	0.0777114
Nts	Neurotensin/neuromedin N	8.14	Down	0.000313016	0.03284
Il27	Interleukin 27 (Il27), mRNA	8.14	Down	0.00130172	0.0383559
Treml2	Triggering receptor expressed on myeloid cells-like 2a dominant splice variant (Treml2) mRNA, complete cds, alternatively spl	8.14	Down	0.000382958	0.0328458
Prnd	Prion protein dublet, mRNA (cDNA clone MGC:35610 IMAGE:3600731)	8.13	Down	7.98182e-07	0.0110432
Gstm7	Glutathione S-transferase, mu 7, mRNA (cDNA clone MGC:30483 IMAGE:4166881)	8.11	Down	0.000233232	0.03284
Klra5	Class I MHC receptor KLRA5 (Klra5) mRNA, complete cds; alternatively spliced	8.1	Down	0.0123279	0.0785078
667782	predicted gene 8810	8.1	Down	0.00515339	0.0560881
629974		8.08	Down	0.00453345	0.0546525
Crabp1	Cellular retinoic acid binding protein I (Crabp1), mRNA	8.02	Down	0.006621	0.0611702
Ces5	Carboxylesterase 5, mRNA (cDNA clone IMAGE:5102191)	8.01	Down	0.0148276	0.085471
Upb1	Ureidopropionase, beta, mRNA (cDNA clone IMAGE:4974180)	8.01	Down	0.0137609	0.082573
Gbp2	Guanylate binding protein 2, mRNA (cDNA clone MGC:41173 IMAGE:1230883)	8	Down	8.16575e-05	0.0314293
Tlr8	Toll-like receptor 8 (Tlr8), mRNA	7.98	Down	0.00865361	0.0671492
Mx1	Myxovirus (influenza virus) resistance 1, mRNA (cDNA clone MGC:18532 IMAGE:4011821)	7.96	Down	0.00323069	0.0494997
Exo1	Exonuclease 1, mRNA (cDNA clone MGC:5686 IMAGE:3499406)	7.94	Down	0.00756719	0.064281
Usp18	Ubiquitin specific protease UBP43	7.86	Down	0.000370662	0.0328458
Ms4a14	PREDICTED: Mus musculus gene model 1276, (NCBI) (Gm1276), mRNA	7.83	Down	0.000603483	0.0350819
B3gnt5	UDP-GlcNAc:betaGal beta-1,3-N-acetylglucosaminyltransferase 5 (B3gnt5), mRNA	7.8	Down	0.00207736	0.043062
Tor3a	Torsin family 3, member A (Tor3a), mRNA	7.79	Down	0.000185088	0.03284
Cenph	Centromere protein H, mRNA (cDNA clone MGC:35851 IMAGE:3501244)	7.73	Down	0.0174983	0.0914618
Cmpk2	Cytidine monophosphate (UMP-CMP) kinase 2, mitochondrial (Cmpk2), nuclear gene encoding mitochondrial protein, mRNA	7.72	Down	0.000943218	0.0364885
Ifit1	Interferon-induced protein with tetratricopeptide repeats 1, mRNA (cDNA clone MGC:5959 IMAGE:3496673)	7.68	Down	0.000270936	0.03284
Mest	Mesoderm-specific transcript isoform 2 (Mest)	7.65	Down	0.000147104	0.03284
Gbp6	Guanylate binding protein 6 (Gbp6), mRNA	7.55	Down	0.000588381	0.0348632
Mki67	Ki-67	7.54	Down	0.00225033	0.0441623
Car3	Carbonic anhydrase 3, mRNA (cDNA clone MGC:18583 IMAGE:4195712)	7.53	Down	0.000730103	0.035884
Mpz	Myelin protein zero (Mpz), mRNA	7.5	Down	0.000254185	0.03284
Cd74	CD74 antigen (invariant polypeptide of major histocompatibility complex, class II antigen-associated), mRNA (cDNA clone MGC:6	7.49	Down	0.000423273	0.0333996
Cnn1	Calponin 1 (Cnn1), mRNA	7.48	Down	0.0059033	0.0586652
Fam70a	Family with sequence similarity 70, member A, mRNA (cDNA clone MGC:86163 IMAGE:30550174)	7.45	Down	0.00284349	0.0475996
665433	similar to histone 2a	7.43	Down	0.00352202	0.050597
Pnck	Pregnancy upregulated nonubiquitous Ca2+/calmodulin-dependent kinase Pnck	7.43	Down	0.012032	0.0775718
9030625A04Rik	RIKEN cDNA 9030625A04 gene, mRNA (cDNA clone MGC:155456 IMAGE:8733889)	7.4	Down	0.00134596	0.038741
Slfn3	Schlafen 3 (Slfn3), mRNA	7.4	Down	0.00547978	0.0573924
H2-Aa	Histocompatibility 2, class II antigen A, alpha, mRNA (cDNA clone MGC:25391 IMAGE:3670758)	7.39	Down	0.012418	0.0787033
100044071	similar to Ifi203 protein	7.38	Down	8.74714e-05	0.0314293
100039794	PREDICTED: Mus musculus similar to SP140 nuclear body protein family member (LOC100039794), mRNA	7.37	Down	0.0476541	0.15745
Alpk2	Heart alpha-kinase	7.36	Down	0.00213015	0.0433759
Icam2	Intercellular adhesion molecule 2, mRNA (cDNA clone MGC:11559 IMAGE:3962648)	7.36	Down	0.00815459	0.0658004
Ccl5	Chemokine (C-C motif) ligand 5, mRNA (cDNA clone MGC:35989 IMAGE:4925413)	7.34	Down	0.00124681	0.0377467
Mmp27	Matrix metallopeptidase 27 (Mmp27), mRNA	7.32	Down	0.00607964	0.0590695
Rad51ap1	RAD51 associated protein 1, mRNA (cDNA clone MGC:5825 IMAGE:3495632)	7.31	Down	0.00637536	0.0603259
Kif2c	Kinesin family member 2C (Kif2c), mRNA	7.28	Down	0.000398114	0.033143
Dhcr7	7-dehydrocholesterol reductase, mRNA (cDNA clone MGC:11630 IMAGE:3157987)	7.22	Down	0.000952519	0.0364885
Nlgn1	Neuroligin 1 (Nlgn1), mRNA	7.21	Down	0.00445506	0.0544746
Gpihbp1	HBP1 mRNA for high density lipoprotein binding protein 1	7.18	Down	0.00684255	0.0619366
Chl1	Cell adhesion molecule with homology to L1CAM (Chl1), mRNA	7.14	Down	0.00970203	0.0704444
Top2a	Topoisomerase (DNA) II alpha (Top2a), mRNA	7.12	Down	0.000672482	0.0358021
Tro	Magphinin-gamma	7.11	Down	0.00128534	0.0381953
Ebi3	Epstein-Barr virus induced gene 3, mRNA (cDNA clone MGC:11457 IMAGE:3154957)	7.09	Down	0.00656034	0.0611306
Ube2c	Ubiquitin-conjugating enzyme E2C (Ube2c), mRNA	7.08	Down	0.000533172	0.0347733
Fcgr4	Fc receptor, IgG, low affinity IV (Fcgr4), mRNA	7.05	Down	0.016437	0.0891958
100038830	predicted gene 1972	7.01	Down	0.0217653	0.102428
Ly86	Lymphocyte antigen 86 (Ly86), mRNA	7	Down	0.00497644	0.0556151
Stmn2	Stathmin-like 2, mRNA (cDNA clone MGC:35784 IMAGE:4981703)	6.97	Down	0.00144737	0.0387866
Ccl22	Chemokine (C-C motif) ligand 22, mRNA (cDNA clone MGC:13812 IMAGE:4192393)	6.96	Down	0.00339208	0.0500012
100042212	PREDICTED: Mus musculus hypothetical protein LOC100042212 (LOC100042212), mRNA	6.95	Down	0.0171632	0.090479
Mpa2l	Guanylate-binding protein 10 (Gbp10)	6.92	Down	0.00088603	0.0361934
Fgr	Gardner-Rasheed feline sarcoma viral (Fgr) oncogene homolog (Fgr), mRNA	6.9	Down	7.49005e-05	0.0314293
Optc	Opticin (Optc)	6.9	Down	0.000616134	0.0353582
Tifa	TRAF-interacting protein with forkhead-associated domain (Tifa), mRNA	6.87	Down	0.00698477	0.0623655
Rad51	RAD51 homolog (S. cerevisiae), mRNA (cDNA clone MGC:36048 IMAGE:4951015)	6.86	Down	0.00860859	0.06695
Cenpm	Centromere protein M, mRNA (cDNA clone MGC:6905 IMAGE:2655787)	6.84	Down	0.0177893	0.0920609
Cd79b	CD79B antigen, mRNA (cDNA clone MGC:18588 IMAGE:4164551)	6.84	Down	0.0015319	0.0395798
Cxcl11	Chemokine (C-X-C motif) ligand 11, mRNA (cDNA clone MGC:32375 IMAGE:5035983)	6.82	Down	0.000655989	0.0358021
Sostdc1	Sclerostin domain containing 1, mRNA (cDNA clone MGC:29422 IMAGE:5064413)	6.78	Down	0.0233793	0.105915
77700	RIKEN cDNA 9130208D14 gene	6.78	Down	0.0175984	0.0916552
Actg2	Actin, gamma 2, smooth muscle, enteric, mRNA (cDNA clone MGC:6022 IMAGE:3591323)	6.76	Down	0.00029478	0.03284
Tmem35	Transmembrane protein 35 (Tmem35), mRNA	6.75	Down	0.000424014	0.0333996
Cd180	CD180 antigen (Cd180), mRNA	6.74	Down	7.97832e-05	0.0314293
E2f8	E2F transcription factor 8, mRNA (cDNA clone IMAGE:30789189)	6.73	Down	0.00048124	0.034117
Stc1	Stanniocalcin 1, mRNA (cDNA clone MGC:29066 IMAGE:5010981)	6.7	Down	0.0028123	0.0473581
Sell	Selectin, lymphocyte (Sell), mRNA	6.68	Down	0.0079208	0.0652699
Gpr85	G protein-coupled receptor 85 (Gpr85), mRNA	6.67	Down	0.00318937	0.0494577
Ptprt	Brain RPTPmam4 isoform III	6.66	Down	0.00780275	0.0648768
236451	predicted gene 4902	6.64	Down	0.00539928	0.0571815
9530082P21Rik	PREDICTED: Mus musculus RIKEN cDNA 9530082P21 gene (9530082P21Rik), mRNA	6.59	Down	0.00106191	0.0370105
Ckap2	Cytoskeleton associated protein 2, mRNA (cDNA clone MGC:175910 IMAGE:40131326)	6.55	Down	0.00993069	0.0710057
Pkig	Protein kinase inhibitor, gamma, mRNA (cDNA clone MGC:36052 IMAGE:5006826)	6.54	Down	0.00996588	0.0711463
Nusap1	Nucleolar and spindle associated protein 1 (Nusap1), transcript variant 1, mRNA	6.51	Down	0.00870767	0.0673286
Fbxo40	F-box protein 40 (Fbxo40), mRNA	6.5	Down	0.0186172	0.0940409
Phf11	Phf11-4 (Phf11-4)	6.49	Down	0.0104826	0.072771
Zcchc12	Zinc finger, CCHC domain containing 12 (Zcchc12), mRNA	6.48	Down	0.0162357	0.0885413
Neil3	Putative DNA glycosylase	6.47	Down	0.00348082	0.0503515
Clec9a	CLEC9A (Clec9a)	6.46	Down	0.0182129	0.0930692
Mx2	Myxovirus (influenza virus) resistance 2, mRNA (cDNA clone MGC:5689 IMAGE:3591798)	6.42	Down	0.000859945	0.0361934
Spock3	Sparc/osteonectin, cwcv and kazal-like domains proteoglycan 3, mRNA (cDNA clone MGC:27597 IMAGE:4502169)	6.42	Down	0.00218554	0.0437904
6720460F02Rik	RIKEN cDNA 6720460F02 gene, mRNA (cDNA clone MGC:28147 IMAGE:3983148)	6.42	Down	0.00526978	0.0565737
Elovl6	Myelination associated SUR4-like protein (Masr)	6.37	Down	0.00287954	0.0479998
EG668139	PREDICTED: Mus musculus predicted gene, EG668139 (EG668139), misc RNA	6.37	Down	0.00227839	0.0442004
Krt6a	Keratin 6A (Krt6a), mRNA	6.34	Down	0.00266653	0.0466067
Cep55	Centrosomal protein 55, mRNA (cDNA clone MGC:37048 IMAGE:4950530)	6.34	Down	0.00335254	0.0498486
Cxcl10	Chemokine (C-X-C motif) ligand 10, mRNA (cDNA clone MGC:41087 IMAGE:1446589)	6.34	Down	0.00311335	0.0489209
Clic5	Chloride intracellular channel 5, mRNA (cDNA clone MGC:73528 IMAGE:1227040)	6.34	Down	0.000347245	0.0328458
Tie1	Tyrosine kinase with immunoglobulin-like and EGF-like domains 1 (Tie1), mRNA	6.33	Down	0.000837861	0.0361934
RP23-269N23.3	Interferon-inducible GTPase family member (LOC667214), mRNA	6.3	Down	0.0263654	0.112711
Adipoq	Adiponectin, C1Q and collagen domain containing, mRNA (cDNA clone MGC:41360 IMAGE:1329799)	6.27	Down	0.0132862	0.0809439
C1qtnf9	C1q and tumor necrosis factor related protein 9, mRNA (cDNA clone MGC:144537 IMAGE:40102924)	6.26	Down	0.0115231	0.0762998
Igl-V1	Rearranged immunoglobulin LG4-3 lambda light chain variable region gene	6.26	Down	0.0370126	0.135451
Bcl6b	B-cell CLL/lymphoma 6, member B (Bcl6b), mRNA	6.24	Down	0.00101746	0.0368406
Fkbp11	FK506 binding protein 11, mRNA (cDNA clone MGC:46745 IMAGE:5250344)	6.24	Down	0.00193887	0.04265
C130026I21Rik	RIKEN cDNA C130026I21 gene, mRNA (cDNA clone MGC:8305 IMAGE:3593825)	6.23	Down	0.00707869	0.0626591
Zwilch	Zwilch, kinetochore associated, homolog (Drosophila), mRNA (cDNA clone MGC:35649 IMAGE:2812472)	6.21	Down	0.00168852	0.0409522
Ifit2	Interferon-induced protein with tetratricopeptide repeats 2 (Ifit2), mRNA	6.21	Down	8.06425e-05	0.0314293
Glipr1	GLI pathogenesis-related 1 (glioma) (Glipr1), mRNA	6.21	Down	0.00124015	0.0376686
Upp1	Uridine phosphorylase 1, mRNA (cDNA clone MGC:41205 IMAGE:5144694)	6.2	Down	0.0150929	0.0858812
A430084P05Rik	RIKEN cDNA A430084P05 gene, mRNA (cDNA clone MGC:182338 IMAGE:9056232)	6.18	Down	0.00546227	0.0572763
Irgm1	Immunity-related GTPase family M member 1 (Irgm1), mRNA	6.15	Down	0.00152668	0.0395361
H2-T23	Histocompatibility 2, T region locus 23, mRNA (cDNA clone MGC:11529 IMAGE:3709267)	6.12	Down	0.0146589	0.0849654
Slc35f1	Solute carrier family 35, member F1, mRNA (cDNA clone MGC:69930 IMAGE:6826829)	6.11	Down	0.00119041	0.0371781
Ceacam2	Carcinoembryonic antigen-related cell adhesion molecule 2, mRNA (cDNA clone MGC:18435 IMAGE:4241449)	6.1	Down	0.0129057	0.0799348
Ifi44	Interferon-induced protein 44, mRNA (cDNA clone IMAGE:3984334)	6.09	Down	0.00807254	0.0656544
Klri2	Killer cell lectin-like receptor family I member 2, mRNA (cDNA clone MGC:164037 IMAGE:40130683)	6.06	Down	0.0107703	0.0738691
Nr1h5	Nuclear receptor subfamily 1, group H, member 5, mRNA (cDNA clone MGC:141183 IMAGE:40056073)	6.06	Down	0.00212241	0.0433448
Hoxa7	Homeo box A7, mRNA (cDNA clone IMAGE:4986801)	6.06	Down	0.036067	0.133424
Cfd	Complement factor D (adipsin) (Cfd), mRNA	6.06	Down	0.00347463	0.0503515
Ms4a4b	Membrane-spanning 4-domains, subfamily A, member 4B, mRNA (cDNA clone MGC:41078 IMAGE:1248222)	6.05	Down	0.027239	0.113885
Tctex1d2	Tctex1 domain containing 2 (Tctex1d2), mRNA	6.05	Down	0.000344972	0.0328458
Ciita	MHC class II transactivator CIITA form IV	6.04	Down	0.000856576	0.0361934
Pm20d1	Peptidase M20 domain containing 1, mRNA (cDNA clone IMAGE:5124369)	6.04	Down	0.00244801	0.045493
Htra4	HtrA serine peptidase 4, mRNA (cDNA clone MGC:175729 IMAGE:40131145)	6.01	Down	0.00304376	0.0488135
Klra2	Strain 129/SvJ NK cell inhibitory receptor (Klra2)	5.98	Down	0.00790983	0.0652573
Kntc1	Kinetochore associated 1, mRNA (cDNA clone IMAGE:5343514)	5.94	Down	0.00344974	0.0501742
Ifi202b	Interferon activated gene 202B, mRNA (cDNA clone MGC:18552 IMAGE:3990226)	5.94	Down	0.00443387	0.0544078
414087	RIKEN cDNA A330068G13 gene	5.93	Down	0.0121198	0.0777395
St8sia4	ST8 alpha-N-acetyl-neuraminide alpha-2,8-sialyltransferase 4 (St8sia4), mRNA	5.93	Down	0.00127802	0.0381891
Psmb9	Proteasome (prosome, macropain) subunit, beta type 9 (large multifunctional peptidase 2) (Psmb9), mRNA	5.93	Down	0.00113144	0.0370105
Syt15	Synaptotagmin XV, mRNA (cDNA clone MGC:170940 IMAGE:8862335)	5.93	Down	0.00013202	0.03284
Madcam1	Mucosal vascular addressin cell adhesion molecule 1, mRNA (cDNA clone MGC:35998 IMAGE:4986802)	5.9	Down	0.000716576	0.0358021
Tlr9	Toll-like receptor 9 (Tlr9), mRNA	5.9	Down	4.10959e-05	0.0314293
OTTMUSG00000005723	Predicted gene, OTTMUSG00000005723 (OTTMUSG00000005723), mRNA	5.89	Down	0.000706455	0.0358021
Lgals9	Lectin, galactose binding, soluble 9, mRNA (cDNA clone MGC:5882 IMAGE:3601419)	5.88	Down	0.0021873	0.0437904
Nos3	Nitric oxide synthase 3, endothelial cell (Nos3), mRNA	5.87	Down	7.03388e-05	0.0314293
Gja5	Gap junction membrane channel protein alpha 5 (Gja5), mRNA	5.86	Down	0.00527738	0.056579
OTTMUSG00000000925	PREDICTED: Mus musculus similar to schlafen 4 (LOC435271), mRNA	5.85	Down	0.0272416	0.113885
Ace2	Angiotensin I converting enzyme (peptidyl-dipeptidase A) 2, mRNA (cDNA clone MGC:25940 IMAGE:4236529)	5.85	Down	0.0035047	0.0505097
Ch25h	Cholesterol 25-hydroxylase (Ch25h), mRNA	5.84	Down	0.00108481	0.0370105
Timd4	Strain C57BL/6 smuckler	5.83	Down	0.000625324	0.0355654
Ifitm6	Interferon induced transmembrane protein 6 (Ifitm6), mRNA	5.83	Down	0.00499102	0.0556881
Nepn	Nephrocan (Nepn), mRNA	5.82	Down	0.0133281	0.0811444
OTTMUSG00000005523	Predicted gene, OTTMUSG00000005523, mRNA (cDNA clone MGC:6071 IMAGE:3492410)	5.81	Down	0.0195329	0.096534
Slc1a2	Solute carrier family 1 (glial high affinity glutamate transporter), member 2 (Slc1a2), transcript variant 3, mRNA	5.8	Down	0.00381008	0.0517569
Tpx2	TPX2, microtubule-associated protein homolog (Xenopus laevis) (Tpx2), transcript variant 3, mRNA	5.79	Down	0.000808204	0.0361934
AU021092	Expressed sequence AU021092, mRNA (cDNA clone MGC:183739 IMAGE:9087739)	5.79	Down	0.00492405	0.0554101
Tmem88	Transmembrane protein 88 (Tmem88), mRNA	5.78	Down	0.00143589	0.0387866
Trpv4	Ion channel	5.73	Down	0.00111515	0.0370105
OTTMUSG00000016644	Predicted gene, OTTMUSG00000016644 (OTTMUSG00000016644), transcript variant 2, mRNA	5.72	Down	0.000879814	0.0361934
Odam	Odontogenic, ameloblast asssociated, mRNA (cDNA clone MGC:164025 IMAGE:40130671)	5.71	Down	0.00533923	0.0569262
Oit3	EF-9 polyadenylation variant II mRNA, complete cds, alternatively spliced	5.69	Down	0.00107879	0.0370105
Ankrd34a	Ankyrin repeat domain 34A, mRNA (cDNA clone MGC:182823 IMAGE:9087437)	5.69	Down	0.00248706	0.0456752
Cd79a	CD79A antigen (immunoglobulin-associated alpha), mRNA (cDNA clone MGC:41188 IMAGE:1332396)	5.69	Down	0.0188158	0.0945438
Hspb6	Heat shock protein, alpha-crystallin-related, B6 (Hspb6), mRNA	5.67	Down	0.000271439	0.03284
Gng11	Guanine nucleotide binding protein (G protein), gamma 11, mRNA (cDNA clone MGC:30993 IMAGE:5251683)	5.63	Down	0.000794665	0.0361934
Kynu	Kynureninase (L-kynurenine hydrolase), mRNA (cDNA clone MGC:30315 IMAGE:5136970)	5.62	Down	0.0037203	0.0512438
Cd40lg	CD40 ligand (Cd40lg), mRNA	5.62	Down	0.0029307	0.0483311
Nek2	NIMA (never in mitosis gene a)-related expressed kinase 2, mRNA (cDNA clone MGC:18381 IMAGE:3674001)	5.62	Down	9.04732e-05	0.0314293
Dsn1	DSN1, MIND kinetochore complex component, homolog (S. cerevisiae), mRNA (cDNA clone MGC:35705 IMAGE:3499844)	5.61	Down	0.00683215	0.0619033
Car4	Carbonic anhydrase 4, mRNA (cDNA clone MGC:13978 IMAGE:4217743)	5.6	Down	0.00595547	0.0586671
Ccr5	Chemokine (C-C motif) receptor 5 (Ccr5), mRNA	5.59	Down	0.00150448	0.0393741
Thrsp	Thyroid hormone responsive SPOT14 homolog (Rattus), mRNA (cDNA clone MGC:6563 IMAGE:2811774)	5.59	Down	0.00176309	0.0416861
BC013712	CDNA sequence BC013712, mRNA (cDNA clone IMAGE:3155889)	5.58	Down	0.00035892	0.0328458
Serpinb2	Serine (or cysteine) peptidase inhibitor, clade B, member 2 (Serpinb2), mRNA	5.57	Down	0.0102032	0.0716515
Enpp6	Ectonucleotide pyrophosphatase/phosphodiesterase 6, mRNA (cDNA clone MGC:106175 IMAGE:4237600)	5.56	Down	0.0254773	0.111144
Chtf18	CTF18, chromosome transmission fidelity factor 18 homolog (S. cerevisiae) (Chtf18), mRNA	5.55	Down	0.00497157	0.0556151
Dapk2	Death-associated protein kinase 2, mRNA (cDNA clone MGC:13742 IMAGE:4016911)	5.53	Down	0.00167949	0.0409522
102084		5.51	Down	0.00144589	0.0387866
Exoc3l	Exocyst complex component 3-like, mRNA (cDNA clone MGC:106546 IMAGE:30604935)	5.51	Down	0.00198983	0.0429799
Isg15	ISG15 ubiquitin-like modifier, mRNA (cDNA clone MGC:18616 IMAGE:3670747)	5.5	Down	0.00388579	0.052167
Cidec	Adipocyte-specific	5.49	Down	0.0103139	0.0720768
Dnase1l3	Deoxyribonuclease 1-like 3, mRNA (cDNA clone MGC:13854 IMAGE:4160709)	5.49	Down	9.54986e-05	0.0314293
2610036L11Rik	RIKEN cDNA 2610036L11 gene, mRNA (cDNA clone MGC:182866 IMAGE:9087480)	5.47	Down	0.0193111	0.0958662
Cd274	CD274 antigen (Cd274), mRNA	5.45	Down	0.00133556	0.0386168
Serpinb10	Serine (or cysteine) peptidase inhibitor, clade B (ovalbumin), member 10, mRNA (cDNA clone MGC:25706 IMAGE:3676050)	5.45	Down	0.0477074	0.157569
Trim30	Tripartite motif-containing 30, mRNA (cDNA clone MGC:6159 IMAGE:3493256)	5.45	Down	0.00921118	0.068965
Kif11	Kinesin-related mitotic motor protein	5.45	Down	0.00242348	0.0454029
Serpina3f	Serine (or cysteine) peptidase inhibitor, clade A, member 3F, mRNA (cDNA clone MGC:170759 IMAGE:8862154)	5.44	Down	0.0134554	0.081518
4732456N10Rik	RIKEN cDNA 4732456N10 gene, mRNA (cDNA clone MGC:143719 IMAGE:40092535)	5.44	Down	0.00456399	0.0546902
Dhx58	DEXH (Asp-Glu-X-His) box polypeptide 58, mRNA (cDNA clone MGC:35613 IMAGE:2651254)	5.4	Down	9.48763e-05	0.0314293
Egf	Epidermal growth factor, mRNA (cDNA clone MGC:18573 IMAGE:4221592)	5.4	Down	0.000228985	0.03284
Cxcl2	Chemokine (C-X-C motif) ligand 2 (Cxcl2), mRNA	5.38	Down	0.000177179	0.03284
Il15	Interleukin 15, mRNA (cDNA clone MGC:36131 IMAGE:5345382)	5.38	Down	0.00593118	0.0586671
634394		5.38	Down	0.0264052	0.112711
OTTMUSG00000015412	PREDICTED: Mus musculus hypothetical LOC671466 (LOC671466), mRNA	5.36	Down	0.0375372	0.136593
Cytl1	Cytokine-like 1 (4Cytl1), mRNA	5.36	Down	0.000940598	0.0364885
Lect1	Chondromodulin-I (ChM-I)	5.36	Down	0.00223136	0.0441027
Clec4a3	C-type lectin domain family 4, member a3 (Clec4a3), mRNA	5.35	Down	0.0251831	0.110473
Il1b	Interleukin 1 beta, mRNA (cDNA clone MGC:18555 IMAGE:3989461)	5.34	Down	0.00565403	0.0579025
Tnni2	Troponin I, skeletal, fast 2, mRNA (cDNA clone MGC:41207 IMAGE:1448494)	5.32	Down	0.0169	0.0898613
Wnt5a	Wingless-related MMTV integration site 5A, mRNA (cDNA clone MGC:27837 IMAGE:3487288)	5.32	Down	0.000191391	0.03284
Trim14	Tripartite motif-containing 14, mRNA (cDNA clone MGC:155446 IMAGE:8733879)	5.32	Down	0.00503445	0.0557679
Cd72	Strain NOD CD72c (Cd72) mRNA, Cd72-c allele	5.31	Down	0.0079592	0.0653761
Gpr114	G protein-coupled receptor 114 (Gpr114), transcript variant 1, mRNA	5.29	Down	0.012349	0.0785605
Clspn	Claspin	5.28	Down	0.00209183	0.043062
1190003M12Rik	RIKEN cDNA 1190003M12 gene (1190003M12Rik), mRNA	5.28	Down	0.00233951	0.0447385
EG432555	Predicted gene, EG432555 (EG432555), mRNA	5.28	Down	0.011405	0.0760516
Gm614	Gene model 614, (NCBI), mRNA (cDNA clone MGC:182634 IMAGE:9056528)	5.25	Down	0.0172711	0.0908181
Oas1g	2-5 oligoadenylate synthetase 1G (Oas1g), mRNA	5.25	Down	0.0385783	0.138871
Bmx	BMX non-receptor tyrosine kinase (Bmx), mRNA	5.24	Down	0.0317549	0.124126
Cdk5r1	Cyclin dependent kinase 5 regulatory subunit (Cdk5a)	5.23	Down	0.000933189	0.0364494
Col9a2	Collagen, type IX, alpha 2, mRNA (cDNA clone MGC:36115 IMAGE:5355825)	5.22	Down	0.0154577	0.0864453
Cenpn	Centromere protein N (Cenpn), mRNA	5.22	Down	0.00120036	0.0372786
BC062109	CDNA sequence BC062109, mRNA (cDNA clone IMAGE:5361938)	5.2	Down	0.0391563	0.140133
Trim29	Tripartite motif-containing 29, mRNA (cDNA clone MGC:28195 IMAGE:3988926)	5.2	Down	0.000229784	0.03284
Nptx1	Neuronal pentraxin 1 (Nptx1), mRNA	5.19	Down	0.0202935	0.0983457
Fbxo39	F-box protein 39 (Fbxo39), mRNA	5.19	Down	0.0337999	0.128067
Il6	Interleukin 6 (Il6), mRNA	5.19	Down	0.00341628	0.0500275
H2-M2	Histocompatibility 2, M region locus 2, mRNA (cDNA clone MGC:183587 IMAGE:9087587)	5.18	Down	0.00153542	0.0395962
Tap1	Transporter 1, ATP-binding cassette, sub-family B (MDR/TAP), mRNA (cDNA clone MGC:6181 IMAGE:3257734)	5.18	Down	0.00126051	0.0379628
Irf7	Interferon regulatory factor 7 (Irf7), mRNA	5.17	Down	0.000185686	0.03284
Ccnb2	Cyclin B2, mRNA (cDNA clone MGC:11566 IMAGE:3156950)	5.17	Down	0.00331317	0.0496634
2700099C18Rik	RIKEN cDNA 2700099C18 gene, mRNA (cDNA clone IMAGE:3594003)	5.16	Down	0.0389287	0.139751
Iigp1	Interferon inducible GTPase 1 (Iigp1), mRNA	5.14	Down	0.00184937	0.0420399
15953	interferon gamma inducible protein 47	5.14	Down	0.00393218	0.0522609
Pyhin1	Pyrin and HIN domain family, member 1, mRNA (cDNA clone MGC:130358 IMAGE:40056703)	5.14	Down	0.000326169	0.03284
435565	interferon-inducible GTPase-like	5.14	Down	0.00181997	0.0418359
Spc25	SPC25, NDC80 kinetochore complex component, homolog (S. cerevisiae), mRNA (cDNA clone MGC:40860 IMAGE:5369405)	5.14	Down	0.00743559	0.0639892
EG666955	PREDICTED: Mus musculus predicted gene, EG666955 (EG666955), mRNA	5.14	Down	0.000670761	0.0358021
1700020C11Rik	RIKEN cDNA 1700020C11 gene (1700020C11Rik), mRNA	5.13	Down	0.0207074	0.0995245
Grap	GRB2-related adaptor protein (Grap), mRNA	5.11	Down	0.00111967	0.0370105
1190002F15Rik	PREDICTED: Mus musculus RIKEN cDNA 1190002F15 gene (1190002F15Rik), mRNA	5.11	Down	0.0307173	0.121704
Cit	Citron, mRNA (cDNA clone MGC:38411 IMAGE:5346007)	5.1	Down	0.0162675	0.0886275
Stil	Scl/Tal1 interrupting locus, mRNA (cDNA clone IMAGE:3587237)	5.1	Down	0.00547841	0.0573924
Sema7a	GPI-anchored membrane protein CDw108 precursor (CDw108)	5.1	Down	0.000253964	0.03284
Ckap2l	Cytoskeleton associated protein 2-like, mRNA (cDNA clone IMAGE:1196021)	5.09	Down	0.00155641	0.0400188
Cd80	Strain SJL/J B lymphocyte activation antigen CD80 precursor (Cd80)	5.08	Down	0.00768197	0.0646046
Klhl4	Kelch-like 4 (Drosophila), mRNA (cDNA clone MGC:176212 IMAGE:9055863)	5.08	Down	0.00195965	0.0427674
Ctss	Cathepsin S, mRNA (cDNA clone MGC:6643 IMAGE:3495719)	5.07	Down	0.000179251	0.03284
Pp11r	Placental protein 11 related (Pp11r), mRNA	5.06	Down	0.000710979	0.0358021
Cd40	CD40 antigen (Cd40), transcript variant 5, mRNA	5.06	Down	0.000150134	0.03284
Wnt6	Wingless-related MMTV integration site 6 (Wnt6), mRNA	5.06	Down	0.00208154	0.043062
100044068	similar to interferon-inducible Ifi202b	5.05	Down	0.0317064	0.124112
Tnfsf10	Tumor necrosis factor (ligand) superfamily, member 10 (Tnfsf10), mRNA	5.04	Down	0.00057397	0.0347733
Vcam1	Vascular cell adhesion molecule 1, mRNA (cDNA clone MGC:36028 IMAGE:4196681)	5.04	Down	6.71135e-05	0.0314293
H2-DMa	Histocompatibility 2, class II, locus DMa, mRNA (cDNA clone MGC:5743 IMAGE:3591389)	5.04	Down	0.00123752	0.03763
Ada	Strain ILS adenosine deaminase	5.04	Down	0.00693534	0.0622549
Lag3	Lymphocyte-activation gene 3 (Lag3), mRNA	5.03	Down	0.000759068	0.0361934
Aoc3	Amine oxidase, copper containing 3 (Aoc3), mRNA	5.03	Down	4.73959e-05	0.0314293
100041434	PREDICTED: Mus musculus similar to mucin 2 precursor (LOC100041434), mRNA	5.01	Down	0.000220573	0.03284
Comp	Cartilage oligomeric matrix protein (Comp), mRNA	5	Down	0.00515323	0.0560881
Cdkn3	PREDICTED: Mus musculus cyclin-dependent kinase inhibitor 3, transcript variant 2 (Cdkn3), mRNA	5	Down	0.00657264	0.0611306
Cldn5	Claudin 5, mRNA (cDNA clone MGC:5820 IMAGE:3488769)	4.99	Down	0.00155886	0.0400188
Pttg1	Pituitary tumor-transforming gene 1, mRNA (cDNA clone MGC:35993 IMAGE:4946234)	4.98	Down	0.00165959	0.0406753
Erg	Avian erythroblastosis virus E-26 (v-ets) oncogene related (Erg), mRNA	4.98	Down	0.00627522	0.059971
Myct1	Myc target 1 (Myct1), mRNA	4.97	Down	0.00957228	0.0700726
Kif22	Kinesin family member 22 (Kif22), mRNA	4.96	Down	0.000368286	0.0328458
Neurl3	Neuralized homolog 3 homolog (Drosophila) (Neurl3), mRNA	4.96	Down	0.000265063	0.03284
Plekhb2	Pleckstrin homology domain containing, family B (evectins) member 2 (Plekhb2), mRNA	4.95	Down	0.000267093	0.03284
C330027C09Rik	RIKEN cDNA C330027C09 gene, mRNA (cDNA clone MGC:169343 IMAGE:8860738)	4.95	Down	0.00854057	0.0667022
Ripk3	Receptor-interacting serine-threonine kinase 3, mRNA (cDNA clone MGC:35896 IMAGE:3590770)	4.94	Down	0.000199815	0.03284
Sp110	Similar to Sp110 nuclear body protein, mRNA (cDNA clone IMAGE:3326350)	4.93	Down	0.021738	0.102333
Krt75	Cytokeratin KRT2-6HF (Krt2-6hf)	4.91	Down	0.0164728	0.089254
Rrm2	Ribonucleotide reductase M2 (Rrm2), mRNA	4.91	Down	0.00268193	0.0466801
Emid1	EMI domain containing 1, mRNA (cDNA clone IMAGE:4017301)	4.91	Down	0.00464044	0.0546902
Gm1966	PREDICTED: Mus musculus gene model 1966, (NCBI) (Gm1966), mRNA	4.91	Down	0.00541569	0.0571815
Chaf1a	Chromatin assembly factor 1, subunit A (p150) (Chaf1a), mRNA	4.91	Down	0.000135114	0.03284
Olr1	Oxidized low density lipoprotein (lectin-like) receptor 1 (Olr1), mRNA	4.9	Down	0.0257877	0.111918
2200002K05Rik	RIKEN cDNA 2200002K05 gene (2200002K05Rik), mRNA	4.9	Down	0.013197	0.0807191
Serpina1b	Serine (or cysteine) preptidase inhibitor, clade A, member 1B, mRNA (cDNA clone MGC:18593 IMAGE:4194027)	4.89	Down	0.0185856	0.0939674
16016	immunoglobulin heavy chain 3 (serum IgG2b)	4.87	Down	0.0168313	0.0898244
Slamf9	SLAM family member 9 (Slamf9), mRNA	4.87	Down	0.0075024	0.0640539
Lum	Lumican (Lum), mRNA	4.87	Down	0.0101378	0.0714844
Plbd1	RIKEN cDNA 1100001H23 gene, mRNA (cDNA clone MGC:30303 IMAGE:5133074)	4.86	Down	0.00836267	0.066457
Arhgef15	Rho guanine nucleotide exchange factor (GEF) 15, mRNA (cDNA clone MGC:144141 IMAGE:40098168)	4.86	Down	0.000330595	0.03284
Gchfr	GTP cyclohydrolase I feedback regulator, mRNA (cDNA clone MGC:164081 IMAGE:40130727)	4.84	Down	0.0209486	0.100074
A630033E08Rik	RIKEN cDNA A630033E08 gene (A630033E08Rik), transcript variant 1, mRNA	4.83	Down	0.0123576	0.0785605
Ect2	Ect2 oncogene, mRNA (cDNA clone MGC:36105 IMAGE:5354733)	4.82	Down	0.00968509	0.0703956
Tnfrsf11b	Tumor necrosis factor receptor superfamily, member 11b (osteoprotegerin) (Tnfrsf11b), mRNA	4.81	Down	0.00206312	0.043062
Frem2	Frem2 mRNA for Fras1 related extracellular matrix protein 2	4.81	Down	0.00236053	0.0448224
Fcrl1	Fc receptor-like 1 (Fcrl1), transcript variant 1, mRNA	4.81	Down	0.00744677	0.0639961
Hoxb8	Homeo box B8 (Hoxb8), mRNA	4.8	Down	0.028939	0.117795
Oasl2	2-5 oligoadenylate synthetase-like 2, mRNA (cDNA clone MGC:6269 IMAGE:2646375)	4.8	Down	0.00242784	0.0454294
EG628705	Phf11-3 (Phf11-3)	4.79	Down	0.0208451	0.099949
Egfl7	EGF-like domain 7, mRNA (cDNA clone MGC:28455 IMAGE:4159675)	4.78	Down	0.00253517	0.0459752
Ccl12	Chemokine (C-C motif) ligand 12, mRNA (cDNA clone MGC:41146 IMAGE:1548072)	4.78	Down	0.00463326	0.0546902
Glb1l2	Galactosidase, beta 1-like 2 (Glb1l2), mRNA	4.77	Down	0.0136372	0.082123
Sfrp5	Secreted frizzled-related sequence protein 5, mRNA (cDNA clone MGC:41101 IMAGE:1395864)	4.76	Down	0.00994741	0.0710886
Ifi203	Interferon activated gene 203, mRNA (cDNA clone MGC:5842 IMAGE:3257492)	4.76	Down	0.0186779	0.0941513
Pcdh12	Protocadherin 12 (Pcdh12), mRNA	4.75	Down	0.000205488	0.03284
F2rl3	Coagulation factor II (thrombin) receptor-like 3 (F2rl3), mRNA	4.75	Down	0.000211524	0.03284
C79407	Expressed sequence C79407, mRNA (cDNA clone IMAGE:4010593)	4.75	Down	0.004072	0.0525788
547361	similar to Interferon-activatable protein 203 (Ifi-203) (Interferon-inducible protein p203)	4.74	Down	0.022913	0.104989
Cml3	Camello-like 3 (Cml3), transcript variant 2, mRNA	4.74	Down	0.00906685	0.0686239
Meox1	Mesenchyme homeobox 1, mRNA (cDNA clone MGC:18599 IMAGE:3984366)	4.74	Down	0.000411096	0.0333996
Fam26f	Family with sequence similarity 26, member F, mRNA (cDNA clone MGC:106111 IMAGE:4945137)	4.74	Down	0.000884216	0.0361934
OTTMUSG00000011007	PREDICTED: Mus musculus hypothetical protein LOC100040710, transcript variant 2 (LOC100040710), mRNA	4.73	Down	0.0296657	0.11954
BC023105	CDNA sequence BC023105, mRNA (cDNA clone MGC:28198 IMAGE:3989161)	4.72	Down	0.0093234	0.0691777
Uhrf1	Ubiquitin-like, containing PHD and RING finger domains, 1, mRNA (cDNA clone MGC:13771 IMAGE:4017286)	4.71	Down	0.00555869	0.0576883
Fancd2	Fanconi anemia, complementation group D2, mRNA (cDNA clone MGC:170631 IMAGE:8862026)	4.69	Down	0.00797374	0.0653761
Fcna	Ficolin A, mRNA (cDNA clone MGC:29080 IMAGE:5008934)	4.69	Down	0.00255269	0.0459752
Trex1	Three prime repair exonuclease 1, mRNA (cDNA clone MGC:18819 IMAGE:4206812)	4.68	Down	0.000242563	0.03284
Dtna	Alpha-dystrobrevin 2b	4.68	Down	0.00847986	0.0666168
Ms4a7	Membrane-spanning 4-domains, subfamily A, member 7, mRNA (cDNA clone MGC:36243 IMAGE:5035752)	4.67	Down	0.000222176	0.03284
Arhgap11a	Rho GTPase activating protein 11A, mRNA (cDNA clone IMAGE:6834497)	4.66	Down	0.00962773	0.0702421
Pmp2	Peripheral myelin protein 2 (Pmp2), mRNA	4.66	Down	0.00397325	0.0524136
Cenpi	Centromere protein I (Cenpi), mRNA	4.66	Down	0.00414472	0.052988
Chrdl2	Chordin-like 2 (Chrdl2), mRNA	4.66	Down	0.000678624	0.0358021
381777	immunoglobulin kappa chain variable 1-110	4.66	Down	0.000488889	0.034117
Pml	Promyelocytic leukemia, mRNA (cDNA clone MGC:13700 IMAGE:4188386)	4.65	Down	0.000422901	0.0333996
Casc5	Cancer susceptibility candidate 5 (Casc5), mRNA	4.65	Down	0.0403336	0.14283
Olfr111	Olfactory receptor 111, mRNA (cDNA clone MGC:170744 IMAGE:8862139)	4.64	Down	0.0134394	0.081518
Itgax	Integrin alpha X (Itgax), mRNA	4.64	Down	0.000552957	0.0347733
Ms4a1	Membrane-spanning 4-domains, subfamily A, member 1, mRNA (cDNA clone MGC:36191 IMAGE:4503841)	4.63	Down	0.0180656	0.0927103
Myl9	Myosin, light polypeptide 9, regulatory (Myl9), mRNA	4.61	Down	0.000513029	0.0344564
Bub1b	Budding uninhibited by benzimidazoles 1 homolog, beta (S. cerevisiae), mRNA (cDNA clone MGC:36092 IMAGE:4953223)	4.61	Down	0.00101864	0.0368406
Hcls1	Hematopoietic cell specific Lyn substrate 1, mRNA (cDNA clone MGC:6056 IMAGE:3593456)	4.6	Down	0.00371243	0.0512438
Melk	Maternal embryonic leucine zipper kinase (Melk), mRNA	4.59	Down	0.00593535	0.0586671
Depdc1a	DEP domain containing 1a, mRNA (cDNA clone MGC:36607 IMAGE:5342167)	4.59	Down	0.00511732	0.0560354
Slfn9	Strain C57BL/6 schlafen 9 (Slfn9)	4.58	Down	0.0212464	0.101015
Vsnl1	Visinin-like protein 1	4.58	Down	1.48072e-05	0.0283078
Fam167b	Family with sequence similarity 167, member B, mRNA (cDNA clone IMAGE:5054849)	4.57	Down	0.0153265	0.0864111
Coch	Coagulation factor C homolog (Limulus polyphemus) (Coch), mRNA	4.55	Down	0.00685483	0.0619731
EG240327	Predicted gene, EG240327 (EG240327), mRNA	4.54	Down	0.000188286	0.03284
Olfr96	Olfactory receptor 96, mRNA (cDNA clone MGC:155889 IMAGE:40129575)	4.54	Down	0.0432525	0.149213
Hoxb5	Homeo box B5 (Hoxb5), mRNA	4.52	Down	0.00196771	0.0428371
17882	myosin, heavy polypeptide 2, skeletal muscle, adult	4.52	Down	0.00231683	0.044551
Aplnr	Apelin receptor, mRNA (cDNA clone MGC:31413 IMAGE:4457726)	4.52	Down	7.96487e-05	0.0314293
Ncaph	Non-SMC condensin I complex, subunit H (Ncaph), mRNA	4.52	Down	0.0129896	0.080117
Pola2	Polymerase (DNA directed), alpha 2, mRNA (cDNA clone MGC:36147 IMAGE:5343583)	4.51	Down	0.00741025	0.0639579
Herc5	PREDICTED: Mus musculus hect domain and RLD 5, transcript variant 1 (Herc5), mRNA	4.51	Down	0.00889341	0.0680704
Lama3	Laminin-5, alpha3B chain	4.5	Down	0.0042191	0.0533821
BC054059	CDNA sequence BC054059 (BC054059), mRNA	4.5	Down	0.00789419	0.0652334
Parp14	Poly (ADP-ribose) polymerase family, member 14, mRNA (cDNA clone IMAGE:5065398)	4.45	Down	0.000852355	0.0361934
Acta2	Actin, alpha 2, smooth muscle, aorta (Acta2), mRNA	4.45	Down	0.000712014	0.0358021
Racgap1	Rac GTPase-activating protein 1, mRNA (cDNA clone MGC:11396 IMAGE:3602242)	4.44	Down	0.00544903	0.0572684
C1qa	Complement component 1, q subcomponent, alpha polypeptide, mRNA (cDNA clone MGC:6262 IMAGE:3592169)	4.44	Down	0.00862568	0.0670077
Gimap4	GTPase, IMAP family member 4, mRNA (cDNA clone IMAGE:1448888)	4.43	Down	0.0102722	0.0718873
75579	RIKEN cDNA 2310034G01 gene	4.43	Down	0.00224294	0.0441623
Havcr2	Hepatitis A virus cellular receptor 2 (Havcr2), mRNA	4.42	Down	0.00254378	0.0459752
Hoxd9	Homeo box D9, mRNA (cDNA clone MGC:29423 IMAGE:5064578)	4.42	Down	0.00281366	0.0473581
Bcl2a1b	B-cell leukemia/lymphoma 2 related protein A1a, mRNA (cDNA clone MGC:41220 IMAGE:1226745)	4.41	Down	0.0185852	0.0939674
Tspan6	Tetraspanin 6, mRNA (cDNA clone MGC:5801 IMAGE:3590862)	4.4	Down	0.00477008	0.0548919
Moxd1	Monooxygenase, DBH-like 1, mRNA (cDNA clone IMAGE:3675929)	4.4	Down	0.000162075	0.03284
Hdac9	Histone deacetylase-related protein A (Hdrpa) mRNA, complete cds, alternatively spliced	4.39	Down	0.00285688	0.0477659
Nsdhl	NAD(P) dependent steroid dehydrogenase-like, mRNA (cDNA clone MGC:28204 IMAGE:3989811)	4.39	Down	9.82451e-05	0.0314293
Ifnb1	Interferon beta 1, fibroblast (Ifnb1), mRNA	4.39	Down	0.000981929	0.0368406
Acacb	Acetyl-Coenzyme A carboxylase beta, mRNA (cDNA clone IMAGE:4009364)	4.39	Down	6.44831e-05	0.0314293
Stap1	Signal transducing adaptor family member 1 (Stap1), mRNA	4.38	Down	0.0258012	0.111918
Dhrs9	Dehydrogenase/reductase (SDR family) member 9, mRNA (cDNA clone MGC:143824 IMAGE:40093681)	4.36	Down	0.00777164	0.0646959
Mcm5	Minichromosome maintenance deficient 5, cell division cycle 46 (S. cerevisiae) (Mcm5), mRNA	4.35	Down	0.0034398	0.0501628
Napsa	Napsin A aspartic peptidase, mRNA (cDNA clone MGC:25302 IMAGE:4221844)	4.35	Down	0.0217944	0.102481
Meox2	Mesenchyme homeobox 2, mRNA (cDNA clone MGC:6225 IMAGE:3591924)	4.34	Down	0.00636644	0.0603259
Sgol2	Shugoshin-like 2 (S. pombe) (Sgol2), mRNA	4.33	Down	0.00640038	0.0603764
Fam107a	Family with sequence similarity 107, member A (Fam107a), mRNA	4.32	Down	1.81643e-05	0.030837
100034363	thymosin beta 15b2	4.31	Down	0.0181656	0.0929132
4930488E11Rik	Thymosin beta-like (LOC666244), mRNA	4.31	Down	0.0181656	0.0929132
Hoxd10	Homeo box D10, mRNA (cDNA clone MGC:18685 IMAGE:4240579)	4.31	Down	5.44171e-07	0.0110432
Batf2	Basic leucine zipper transcription factor, ATF-like 2, mRNA (cDNA clone MGC:37488 IMAGE:4984403)	4.3	Down	0.00298666	0.0486426
Erc2	CAST1/ERC2 splicing variant-1 mRNA, complete cds, alternatively spliced	4.29	Down	0.00527204	0.0565737
Glrp1	Glutamine repeat protein 1 (Glrp1), mRNA	4.29	Down	0.0302984	0.120788
Cxcr5	Blr-1 gene for Burkitt lymphoma receptor 1 homologue	4.29	Down	0.0237227	0.106817
Mmp25	Matrix metallopeptidase 25, mRNA (cDNA clone MGC:132821 IMAGE:40059601)	4.29	Down	0.00378785	0.0516069
Ppm1k	Protein phosphatase 1K (PP2C domain containing), mRNA (cDNA clone MGC:170098 IMAGE:8861493)	4.28	Down	0.00471923	0.0548212
Samd9l	Sterile alpha motif domain containing 9-like, mRNA (cDNA clone IMAGE:4976128)	4.28	Down	0.00107358	0.0370105
Hoxb4	Homeo box B4 (Hoxb4), mRNA	4.28	Down	0.0126876	0.0793395
Pkib	Protein kinase inhibitor beta, cAMP dependent, testis specific (Pkib), transcript variant 1, mRNA	4.27	Down	0.00464803	0.0546902
Irf8	Interferon regulatory factor 8, mRNA (cDNA clone MGC:6194 IMAGE:3487214)	4.27	Down	0.000800743	0.0361934
Ddx60	DEAD (Asp-Glu-Ala-Asp) box polypeptide 60, mRNA (cDNA clone IMAGE:4037887)	4.26	Down	0.000154893	0.03284
Ube2t	Ubiquitin-conjugating enzyme E2T (putative), mRNA (cDNA clone MGC:35683 IMAGE:3591557)	4.26	Down	0.00662147	0.0611702
Ereg	Epiregulin, mRNA (cDNA clone MGC:36144 IMAGE:5325124)	4.24	Down	0.0096187	0.0702421
Btk	Bruton agammaglobulinemia tyrosine kinase (Btk), mRNA	4.22	Down	0.003802	0.0516955
Cdkn2c	Cyclin-dependent kinase inhibitor 2C (p18, inhibits CDK4), mRNA (cDNA clone MGC:36118 IMAGE:5374670)	4.22	Down	0.0336539	0.127742
Ntf3	Neurotrophin 3 (Ntf3), mRNA	4.22	Down	0.0213902	0.101415
Ercc6l	Excision repair cross-complementing rodent repair deficiency complementation group 6 - like, mRNA (cDNA clone MGC:47180 IMAGE	4.22	Down	0.00117816	0.0371732
Speer4e	Spermatogenesis associated glutamate (E)-rich protein 4e (Speer4e), mRNA	4.21	Down	0.0498499	0.162168
Clca5	Chloride channel calcium activated 5, mRNA (cDNA clone MGC:106131 IMAGE:5317084)	4.21	Down	0.00675442	0.0616217
EG635504	PREDICTED: Mus musculus predicted gene, EG635504 (EG635504), mRNA	4.21	Down	0.031231	0.122912
C1qc	Complement component 1, q subcomponent, C chain (C1qc), mRNA	4.21	Down	0.0110355	0.0747972
C030048H21Rik	PREDICTED: Mus musculus RIKEN cDNA C030048H21 gene (C030048H21Rik), mRNA	4.2	Down	0.0013114	0.0384574
E130306D19Rik	RIKEN cDNA E130306D19 gene (E130306D19Rik), mRNA	4.19	Down	0.0162315	0.0885355
Oas1c	2-5olygoadenylate synthetase 1c (Oas1c) mRNA, Oas1c-RV allele	4.19	Down	0.00471138	0.0548093
Cnr2	Cannabinoid receptor 2 (macrophage), mRNA (cDNA clone MGC:36085 IMAGE:5098695)	4.18	Down	0.00220065	0.0437904
Eif2ak2	Eukaryotic translation initiation factor 2-alpha kinase 2, mRNA (cDNA clone MGC:11397 IMAGE:3964935)	4.18	Down	0.000968123	0.036798
Siglecg	Sialic acid binding immunoglobin-like lectin (Siglec-G)	4.18	Down	0.000350955	0.0328458
A530032D15Rik	RIKEN cDNA A530032D15Rik gene, mRNA (cDNA clone IMAGE:4978098)	4.17	Down	0.00337685	0.0499951
Col11a1	Collagen, type XI, alpha 1 (Col11a1), mRNA	4.16	Down	0.00176309	0.0416861
Csdc2	Cold shock domain containing C2, RNA binding (Csdc2), mRNA	4.16	Down	0.00141467	0.0387866
Car12	Carbonic anyhydrase 12, mRNA (cDNA clone IMAGE:4948680)	4.15	Down	0.00159635	0.0403243
E2f1	Strain ILS E2F1	4.15	Down	0.00534679	0.0569262
Prim1	DNA primase, p49 subunit (Prim1), mRNA	4.14	Down	0.000179793	0.03284
Tmem158	Transmembrane protein 158, mRNA (cDNA clone MGC:171054 IMAGE:8862449)	4.13	Down	0.0321092	0.124761
Vash2	Vasohibin 2 (Vash2), transcript variant 1, mRNA	4.13	Down	0.0037653	0.0515026
Igfbp2	Insulin-like growth factor binding protein 2, mRNA (cDNA clone MGC:14074 IMAGE:2654907)	4.13	Down	0.0263212	0.112711
Cd22	B lymphocyte cell adhesion molecule (Cd22) mRNA, allele Cd22-c	4.12	Down	0.000894162	0.0361934
Nr5a2	Nuclear receptor subfamily 5, group A, member 2 (Nr5a2), mRNA	4.12	Down	0.00243945	0.0454445
Otop1	Otopetrin 1a (Otop1)	4.12	Down	2.00595e-05	0.030837
Ms4a4a	PREDICTED: Mus musculus membrane-spanning 4-domains, subfamily A, member 4A (Ms4a4a), mRNA	4.12	Down	0.00572363	0.0581289
Sfxn2	Sideroflexin 2, mRNA (cDNA clone MGC:30418 IMAGE:5043343)	4.11	Down	0.00643304	0.060506
Hmmr	Hyaluronan mediated motility receptor (RHAMM), mRNA (cDNA clone MGC:29212 IMAGE:5035341)	4.1	Down	0.00385799	0.0520754
Clec4a1	Dendritic cell inhibitory receptor 4 (Dcir4)	4.1	Down	0.0129899	0.080117
Cdc45l	Cell division cycle 45 homolog (S. cerevisiae)-like, mRNA (cDNA clone MGC:41179 IMAGE:1262927)	4.09	Down	0.00115007	0.0371391
Srgn	Serglycin, mRNA (cDNA clone MGC:46886 IMAGE:5038568)	4.09	Down	0.0104026	0.0724335
Ttyh1	Tweety homolog 1 (Drosophila) (Ttyh1), transcript variant 2, mRNA	4.07	Down	1.44304e-05	0.0283078
Dsc3	Desmocollin 3 (Dsc3), mRNA	4.07	Down	0.0195916	0.0967725
Lrrn3	Leucine rich repeat protein 3, neuronal, mRNA (cDNA clone MGC:67223 IMAGE:5698788)	4.07	Down	0.00510415	0.0559895
Zfp365	Zinc finger protein 365, mRNA (cDNA clone MGC:189953 IMAGE:9088140)	4.06	Down	0.000305553	0.03284
Tspan7	Tetraspanin 7, mRNA (cDNA clone MGC:31684 IMAGE:4911317)	4.06	Down	0.00372662	0.0512574
Bank1	B-cell scaffold protein with ankyrin repeats 1, mRNA (cDNA clone MGC:25762 IMAGE:4008261)	4.06	Down	0.00540594	0.0571815
Cdca8	Embryonic stem cell-related protein	4.05	Down	0.00109994	0.0370105
Idi1	Isopentenyl-diphosphate delta isomerase (Idi1), transcript variant 1, mRNA	4.05	Down	0.000829788	0.0361934
Plek2	Pleckstrin 2, mRNA (cDNA clone MGC:18708 IMAGE:4208341)	4.05	Down	0.000434938	0.0336178
Ptpre	Protein tyrosine phosphatase, receptor type, E (Ptpre), mRNA	4.04	Down	6.3276e-05	0.0314293
Aurka	Aurora kinase A, mRNA (cDNA clone MGC:11471 IMAGE:3968835)	4.04	Down	0.00417235	0.0531111
EG667705	PREDICTED: Mus musculus predicted gene, EG667705 (EG667705), mRNA	4.04	Down	0.00222637	0.0440672
Colec11	Collectin sub-family member 11 (Colec11), mRNA	4.02	Down	0.0108975	0.0742401
Csf3	Colony stimulating factor 3 (granulocyte) (Csf3), mRNA	4.02	Down	0.000587999	0.0348632
Trp63	Transformation related protein 63 (Trp63), transcript variant 4, mRNA	4.01	Down	0.00176955	0.0417081
Klrb1b	Killer cell lectin-like receptor subfamily B member 1B (Klrb1b), mRNA	4	Down	0.0248347	0.109689
Pmvk	Phosphomevalonate kinase (Pmvk), mRNA	4	Down	0.022344	0.103703
Col28a1	Collagen, type XXVIII, alpha 1 (Col28a1), mRNA	4	Down	0.00811381	0.065698
Clec14a	C-type lectin domain family 14, member a, mRNA (cDNA clone MGC:28590 IMAGE:4215467)	4	Down	0.000764736	0.0361934
Aldh1b1	Aldehyde dehydrogenase 1 family, member B1 (Aldh1b1), nuclear gene encoding mitochondrial protein, mRNA	3.99	Down	0.00394031	0.0522687
Serpina3g	Serine (or cysteine) peptidase inhibitor, clade A, member 3G, mRNA (cDNA clone IMAGE:3484201)	3.98	Down	0.0314815	0.123532
Mmrn2	Multimerin 2 (Mmrn2), mRNA	3.98	Down	0.00169161	0.0409522
Ms4a8a	Strain FVB/N MS4A8B protein	3.97	Down	0.0393845	0.140729
Hck	Hemopoietic cell kinase, mRNA (cDNA clone MGC:18625 IMAGE:3978518)	3.96	Down	0.00293085	0.0483311
Aqp1	Aquaporin 1, mRNA (cDNA clone MGC:5663 IMAGE:3491276)	3.96	Down	0.000252031	0.03284
Rgs2	Regulator of G-protein signaling 2, mRNA (cDNA clone MGC:36187 IMAGE:5365271)	3.95	Down	0.000281047	0.03284
Cldn15	Claudin 15, mRNA (cDNA clone MGC:30978 IMAGE:5250004)	3.95	Down	0.000678296	0.0358021
Pcsk9	Proprotein convertase subtilisin/kexin type 9 (Pcsk9), mRNA	3.95	Down	0.0431642	0.148994
Ptx3	Pentraxin related gene, mRNA (cDNA clone MGC:13999 IMAGE:4012053)	3.95	Down	0.000354755	0.0328458
Phyhip	Phytanoyl-CoA hydroxylase interacting protein (Phyhip), mRNA	3.95	Down	0.000868959	0.0361934
Mcam	Melanoma cell adhesion molecule, mRNA (cDNA clone MGC:35823 IMAGE:5372497)	3.95	Down	0.000417402	0.0333996
Rtp4	Receptor transporter protein 4, mRNA (cDNA clone MGC:28210 IMAGE:3990099)	3.94	Down	0.00892166	0.0681688
Clec7a	C-type lectin domain family 7, member a, mRNA (cDNA clone MGC:29217 IMAGE:5036647)	3.94	Down	0.00689146	0.0621343
Selplg	Selectin, platelet (p-selectin) ligand, mRNA (cDNA clone MGC:6637 IMAGE:3495181)	3.94	Down	0.00669696	0.061352
5730590G19Rik	RIKEN cDNA 5730590G19 gene, mRNA (cDNA clone MGC:189993 IMAGE:9088180)	3.93	Down	0.0360577	0.133407
Acp5	Acid phosphatase 5, tartrate resistant, mRNA (cDNA clone MGC:7956 IMAGE:3584530)	3.93	Down	0.0021642	0.0436632
Slc13a3	Solute carrier family 13 (sodium-dependent dicarboxylate transporter), member 3, mRNA (cDNA clone MGC:28679 IMAGE:4238769)	3.93	Down	0.000262221	0.03284
Fam84a	Family with sequence similarity 84, member A (Fam84a), mRNA	3.92	Down	0.00234156	0.0447468
Slfn8	Schlafen 8, mRNA (cDNA clone IMAGE:3982223)	3.92	Down	0.000307449	0.03284
5430432N15Rik	PREDICTED: Mus musculus RIKEN cDNA 5430432N15 gene (5430432N15Rik), mRNA	3.91	Down	0.0223595	0.103758
Chaf1b	Chromatin assembly factor 1, subunit B (p60) (Chaf1b), mRNA	3.91	Down	0.00658941	0.0611306
Stat1	Signal transducer and activator of transcription 1, mRNA (cDNA clone MGC:6411 IMAGE:3587831)	3.91	Down	0.00199132	0.0429799
Tcf19	Transcription factor 19 (Tcf19), mRNA	3.9	Down	0.0145461	0.0846737
Lhx6	LIM homeobox protein 6 (Lhx6), transcript variant 1, mRNA	3.89	Down	0.00136935	0.0387866
Hunk	Hormonally upregulated Neu-associated kinase (Hunk), mRNA	3.89	Down	0.000537813	0.0347733
Robo4	Roundabout homolog 4 (Drosophila) (Robo4), mRNA	3.88	Down	1.44268e-05	0.0283078
Rnf135	Ring finger protein 135 (Rnf135), mRNA	3.88	Down	0.00691471	0.0621925
Igfbp3	Insulin-like growth factor binding protein 3 (Igfbp3), mRNA	3.88	Down	0.00139265	0.0387866
Sec1	Secretory blood group 1 (Sec1), mRNA	3.88	Down	0.0200696	0.0978583
100033459	RIKEN cDNA E430029J22 gene	3.88	Down	0.0212108	0.100915
LOC545291	Similar to Heparanase-2 (Hpa2), mRNA (cDNA clone MGC:190014 IMAGE:9088201)	3.86	Down	0.0282824	0.116281
C1qb	Complement component 1, q subcomponent, beta polypeptide (C1qb), mRNA	3.86	Down	0.000190895	0.03284
Rbl1	P68 (p107) mRNA, splice variant	3.85	Down	0.00351045	0.0505662
Prr11	Proline rich 11, mRNA (cDNA clone MGC:38215 IMAGE:5323297)	3.85	Down	0.00775203	0.0646046
Eya1	Eyes absent 1 homolog (Drosophila) (Eya1), mRNA	3.85	Down	0.00768511	0.0646046
Mylk	Myosin, light polypeptide kinase, mRNA (cDNA clone IMAGE:4237841)	3.84	Down	0.00111888	0.0370105
Ccnjl	Cyclin J-like, mRNA (cDNA clone MGC:170971 IMAGE:8862366)	3.83	Down	0.00945588	0.0696258
Kif20b	M-phase phosphoprotein 1, mRNA (cDNA clone IMAGE:4975803)	3.82	Down	0.0115906	0.0765086
St3gal6	ST3 beta-galactoside alpha-2,3-sialyltransferase 6, mRNA (cDNA clone IMAGE:1329116)	3.82	Down	0.000740842	0.0360913
Fcer2a	Fc epsilon receptor II subtype b variant b delta 5 (Cd23b) mRNA, complete cds; alternatively spliced	3.82	Down	0.00373069	0.0512574
Rln1	Relaxin 1, mRNA (cDNA clone IMAGE:40044524)	3.81	Down	0.0169221	0.0898613
Fcer1g	Fc receptor, IgE, high affinity I, gamma polypeptide, mRNA (cDNA clone MGC:36077 IMAGE:5065647)	3.81	Down	0.00784997	0.0649966
Il2rg	Interleukin 2 receptor, gamma chain, mRNA (cDNA clone MGC:25334 IMAGE:4924951)	3.8	Down	0.00568448	0.0580854
Apold1	Apolipoprotein L domain containing 1 (Apold1), mRNA	3.8	Down	0.0001279	0.03284
Gpr56	G protein-coupled receptor 56, mRNA (cDNA clone MGC:11582 IMAGE:3709247)	3.8	Down	0.00217255	0.0436894
5430427O19Rik	RIKEN cDNA 5430427O19 gene, mRNA (cDNA clone MGC:144455 IMAGE:40102201)	3.8	Down	0.00432504	0.053993
Pkhd1l1	Polycystic kidney and hepatic disease 1-like 1 (Pkhd1l1), mRNA	3.8	Down	0.00391905	0.0522143
Krt1	Keratin 1 (Krt1), mRNA	3.79	Down	0.00768788	0.0646046
Pcp4l1	Succinate dehydrogenase complex, subunit C, integral membrane protein, mRNA (cDNA clone MGC:6555 IMAGE:2810852)	3.79	Down	0.0458072	0.153269
Pex5l	Peroxisomal biogenesis factor 5-like (Pex5l), mRNA	3.79	Down	0.00484926	0.0552424
2001-03-01	Membrane-associated ring finger (C3HC4) 1, mRNA (cDNA clone MGC:86120 IMAGE:5703753)	3.79	Down	0.0391315	0.140133
Clec5a	C-type lectin domain family 5, member a (Clec5a), transcript variant 2, mRNA	3.78	Down	0.0243237	0.108235
Kctd4	Potassium channel tetramerisation domain containing 4, mRNA (cDNA clone MGC:41021 IMAGE:1332429)	3.77	Down	0.00139809	0.0387866
Plcxd1	Phosphatidylinositol-specific phospholipase C, X domain containing 1, mRNA (cDNA clone MGC:49223 IMAGE:5038680)	3.77	Down	0.0298003	0.11989
Galnt14	UDP-N-acetyl-alpha-D-galactosamine:polypeptide N-acetylgalactosaminyltransferase 14, mRNA (cDNA clone IMAGE:4239843)	3.77	Down	0.00421021	0.0533034
Ms4a6c	MS4A6C protein	3.76	Down	0.00997344	0.0711463
Ddah1	Dimethylarginine dimethylaminohydrolase 1, mRNA (cDNA clone MGC:30267 IMAGE:5134831)	3.75	Down	0.00164885	0.0406287
D14Ertd668e	DNA segment, Chr 14, ERATO Doi 668, expressed, mRNA (cDNA clone MGC:29273 IMAGE:5067268)	3.75	Down	0.00952335	0.0698623
Cd69	CD69 antigen, mRNA (cDNA clone MGC:170763 IMAGE:8862158)	3.75	Down	0.0118994	0.0771712
Cyp7b1	Cytochrome P450, family 7, subfamily b, polypeptide 1, mRNA (cDNA clone MGC:46910 IMAGE:5098739)	3.74	Down	0.00385763	0.0520754
Car7	Carbonic anhydrase 7, mRNA (cDNA clone IMAGE:4235195)	3.74	Down	0.00478708	0.0548919
Slc39a8	Solute carrier family 39 (metal ion transporter), member 8, mRNA (cDNA clone MGC:7011 IMAGE:3155670)	3.74	Down	0.00126112	0.0379628
Timp4	Tissue inhibitor of metalloproteinase 4 (Timp4), mRNA	3.74	Down	0.00844537	0.0665254
Gbp3	Guanylate binding protein 3, mRNA (cDNA clone MGC:29218 IMAGE:5036920)	3.74	Down	0.0110662	0.0749054
Gpr4	G protein-coupled receptor 4, mRNA (cDNA clone MGC:117559 IMAGE:30713585)	3.74	Down	0.0146399	0.084947
Lgr5	Leucine rich repeat containing G protein coupled receptor 5 (Lgr5), mRNA	3.74	Down	0.00354249	0.0506062
Lbh	Limb-bud and heart (Lbh), mRNA	3.74	Down	0.000144592	0.03284
Aldoc	Aldolase C, fructose-bisphosphate, mRNA (cDNA clone MGC:6732 IMAGE:3589205)	3.73	Down	0.00593956	0.0586671
Afap1l2	Actin filament associated protein 1-like 2 (Afap1l2), mRNA	3.73	Down	0.000215963	0.03284
Hk3	Hexokinase 3, mRNA (cDNA clone MGC:143940 IMAGE:40095267)	3.72	Down	0.000248708	0.03284
100048816	similar to Brain-specific angiogenesis inhibitor 2	3.72	Down	0.005795	0.0584017
Xaf1	XIAP associated factor 1 (Xaf1), mRNA	3.71	Down	0.00379762	0.0516955
Arhgdib	Rho, GDP dissociation inhibitor (GDI) beta, mRNA (cDNA clone MGC:25396 IMAGE:4923219)	3.71	Down	0.00227943	0.0442004
Myo1g	Myosin IG, mRNA (cDNA clone IMAGE:1327573)	3.71	Down	0.00502807	0.0557419
Zfp366	Zinc finger protein 366 (Zfp366), mRNA	3.71	Down	0.00262325	0.0462638
Znfx1	Expressed sequence AI481105, mRNA (cDNA clone IMAGE:4168084)	3.7	Down	0.000295779	0.03284
Tlr7	Toll-like receptor 7 (Tlr7), mRNA	3.69	Down	0.00673822	0.0615033
Gstk1	Glutathione S-transferase kappa 1 (Gstk1), mRNA	3.69	Down	0.00390926	0.0522143
100048817	similar to Hypocretin (orexin) receptor 1	3.69	Down	0.00237706	0.0449549
BC006779	CDNA sequence BC006779, mRNA (cDNA clone IMAGE:3589116)	3.69	Down	0.00117426	0.0371732
Lgals12	Lectin, galactose binding, soluble 12, mRNA (cDNA clone MGC:31479 IMAGE:4485119)	3.68	Down	0.00374024	0.0513373
Fam176a	Family with sequence similarity 176, member A (Fam176a), mRNA	3.67	Down	0.00113342	0.0370105
Depdc1b	DEP domain containing 1B, mRNA (cDNA clone MGC:161252 IMAGE:40141540)	3.67	Down	0.0408777	0.144068
Mov10	Moloney leukemia virus 10 (Mov10), mRNA	3.66	Down	0.000856305	0.0361934
100039635	PREDICTED: Mus musculus hypothetical protein LOC100039635 (LOC100039635), mRNA	3.66	Down	0.00216874	0.0436763
Tac1	Tachykinin 1 (Tac1), mRNA	3.66	Down	0.0358223	0.132846
Fscn1	Fascin homolog 1, actin bundling protein (Strongylocentrotus purpuratus) (Fscn1), mRNA	3.65	Down	0.000776372	0.0361934
Kif14	Kinesin family member 14, mRNA (cDNA clone MGC:189899 IMAGE:9007399)	3.65	Down	0.0133981	0.0814095
Phlda3	Pleckstrin homology-like domain, family A, member 3, mRNA (cDNA clone MGC:30999 IMAGE:5252055)	3.65	Down	0.0298586	0.119985
Fam181b	Family with sequence similarity 181, member B (Fam181b), mRNA	3.65	Down	0.0241329	0.107827
Fam83b	Family with sequence similarity 83, member B (Fam83b), mRNA	3.64	Down	0.00605287	0.0590301
LOC100043636	PREDICTED: Mus musculus hypothetical protein LOC100043636 (LOC100043636), mRNA	3.64	Down	0.00082851	0.0361934
S1pr1	Sphingosine-1-phosphate receptor 1 (S1pr1), mRNA	3.64	Down	0.00216842	0.0436763
Plvap	Plasmalemma vesicle associated protein, mRNA (cDNA clone MGC:19189 IMAGE:4235957)	3.63	Down	0.00261516	0.0462638
Gdf9	Transforming growth factor-beta (GDF-9)	3.63	Down	0.0259614	0.112292
Psmb8	Proteasome (prosome, macropain) subunit, beta type 8 (large multifunctional peptidase 7), mRNA (cDNA clone MGC:6535 IMAGE:265	3.63	Down	0.00321464	0.0494577
Ifitm3	Interferon induced transmembrane protein 3 (Ifitm3), mRNA	3.63	Down	0.00213311	0.0433759
672660	predicted gene 9572	3.63	Down	0.00117718	0.0371732
Stat4	Signal transducer and activator of transcription 4 (Stat4), mRNA	3.63	Down	0.00595929	0.0586671
Slfn1	Schlafen 1 (Slfn1), mRNA	3.62	Down	0.0125604	0.0790626
Cdh13	Cadherin 13, mRNA (cDNA clone MGC:13765 IMAGE:3987627)	3.62	Down	0.000377474	0.0328458
Hoxd8	Homeo box D8 (Hoxd8), mRNA	3.62	Down	0.00220817	0.0438638
Cd52	CD52 antigen, mRNA (cDNA clone MGC:40993 IMAGE:1396480)	3.62	Down	0.0149365	0.0855603
Ms4a6b	Membrane-spanning 4-domains, subfamily A, member 6B, mRNA (cDNA clone MGC:35625 IMAGE:3984299)	3.61	Down	0.000942814	0.0364885
Pdlim4	PDZ and LIM domain 4, mRNA (cDNA clone MGC:41095 IMAGE:5144166)	3.61	Down	0.00145036	0.0387866
P2ry6	Pyrimidinergic receptor P2Y, G-protein coupled, 6, mRNA (cDNA clone MGC:28142 IMAGE:3982042)	3.61	Down	0.000565936	0.0347733
Nrk	Nik related kinase (Nrk), mRNA	3.61	Down	0.0019582	0.0427674
Oas1b	Strain BALB/c 2-5-oligoadenylate synthetase 1 (Oas1)	3.61	Down	0.00119751	0.0372688
Batf3	Basic leucine zipper transcription factor, ATF-like 3, mRNA (cDNA clone MGC:151460 IMAGE:40126402)	3.61	Down	0.0148784	0.0855055
Ppic	Peptidylprolyl isomerase C, mRNA (cDNA clone MGC:31015 IMAGE:5026674)	3.6	Down	0.00492045	0.0554101
Arl5c	ADP-ribosylation factor-like 5C (Arl5c), mRNA	3.6	Down	0.0032543	0.0496294
Otoa	Otoancorin (Otoa), mRNA	3.6	Down	0.0148995	0.0855055
Cybb	Cytochrome b-245, beta polypeptide (Cybb), mRNA	3.6	Down	0.00164163	0.0406287
Tnfsf8	Tumor necrosis factor (ligand) superfamily, member 8 (Tnfsf8), mRNA	3.6	Down	0.0217155	0.102279
Vtn	Vitronectin	3.59	Down	0.00657661	0.0611306
Panx1	Pannexin 1 (Panx1), mRNA	3.59	Down	0.00756126	0.0642789
Fads2	Fatty acid desaturase 2 (Fads2), mRNA	3.59	Down	6.97364e-05	0.0314293
Srms	Src-related kinase lacking C-terminal regulatory tyrosine and N-terminal myristylation sites (Srms), mRNA	3.59	Down	0.00343979	0.0501628
Filip1	Filamin A interacting protein 1 (Filip1), mRNA	3.59	Down	0.00219198	0.0437904
Pknox2	PREP2 mRNA for TALE homeodomain transcription factor Prep2	3.58	Down	0.0102183	0.071691
Xkr4	MKIAA1889 protein	3.58	Down	0.00551746	0.0575569
Col17a1	Collagen, type XVII, alpha 1, mRNA (cDNA clone IMAGE:3587589)	3.58	Down	0.000824616	0.0361934
LOC627626	Similar to CG11212-PA, mRNA (cDNA clone MGC:184066 IMAGE:9088055)	3.57	Down	0.000153285	0.03284
100040135	PREDICTED: Mus musculus similar to HSR (LOC100040135), mRNA	3.57	Down	0.00421095	0.0533034
9930111J21Rik	RIKEN cDNA 9930111J21 gene, mRNA (cDNA clone MGC:148238 IMAGE:40107441)	3.56	Down	0.0426449	0.148022
Aldh4a1	Aldehyde dehydrogenase 4 family, member A1, mRNA (cDNA clone MGC:37323 IMAGE:4975491)	3.56	Down	0.000237502	0.03284
Ctrl	Chymotrypsin-like (Ctrl), mRNA	3.56	Down	0.000909825	0.0361934
Fgd2	FYVE, RhoGEF and PH domain containing 2, mRNA (cDNA clone MGC:30923 IMAGE:4016697)	3.56	Down	0.00964618	0.0702421
Plekho1	Pleckstrin homology domain containing, family O member 1 (Plekho1), mRNA	3.55	Down	0.00364614	0.0509605
Ivd	Isovaleryl coenzyme A dehydrogenase, mRNA (cDNA clone MGC:25950 IMAGE:4237982)	3.55	Down	0.000164953	0.03284
Cd300lb	LMIR5 mRMA for activating receptor	3.55	Down	0.00105015	0.0370105
Psmb10	Proteasome (prosome, macropain) subunit, beta type 10, mRNA (cDNA clone MGC:5837 IMAGE:3583052)	3.55	Down	0.0486056	0.159507
Acly	ATP citrate lyase, mRNA (cDNA clone IMAGE:5346507)	3.55	Down	8.15413e-05	0.0314293
4732429D16Rik	RIKEN cDNA 4732429D16 gene (4732429D16Rik), mRNA	3.55	Down	0.00192345	0.0426443
Crabp2	Cellular retinoic acid binding protein II, mRNA (cDNA clone MGC:6212 IMAGE:3588770)	3.55	Down	0.000333446	0.03284
Tnfrsf14	Tumor necrosis factor receptor superfamily, member 14 (herpesvirus entry mediator), mRNA (cDNA clone IMAGE:5097359)	3.54	Down	0.0135073	0.0817073
Fads1	Leptin-suppressed transcript LST1-like mRNA sequence	3.54	Down	0.000569028	0.0347733
Gnmt	Glycine N-methyltransferase, mRNA (cDNA clone MGC:13738 IMAGE:4210236)	3.53	Down	0.0259008	0.112134
E030010A14Rik	RIKEN cDNA E030010A14 gene, mRNA (cDNA clone MGC:107144 IMAGE:30302311)	3.53	Down	0.000550257	0.0347733
Bai2	Brain-specific angiogenesis inhibitor 2, mRNA (cDNA clone MGC:66520 IMAGE:5705854)	3.52	Down	0.00664449	0.061229
Slc2a10	Solute carrier family 2 (facilitated glucose transporter), member 10 (Slc2a10), mRNA	3.52	Down	0.000274577	0.03284
Ecscr	Endothelial cell-specific chemotaxis regulator (Ecscr), mRNA	3.52	Down	0.0150303	0.0857532
Pou2af1	POU domain, class 2, associating factor 1 (Pou2af1), mRNA	3.52	Down	0.000533383	0.0347733
Sult1d1	Sulfotransferase family 1D, member 1 (Sult1d1), mRNA	3.51	Down	0.0178224	0.0921151
Mlkl	Mixed lineage kinase domain-like, mRNA (cDNA clone MGC:38580 IMAGE:5354568)	3.51	Down	0.0011881	0.0371781
Des	Desmin, mRNA (cDNA clone MGC:25641 IMAGE:4219280)	3.51	Down	0.00821875	0.0659939
Lrrc33	Leucine rich repeat containing 33 (Lrrc33), mRNA	3.51	Down	0.0017644	0.0416861
Gimap6	GTPase, IMAP family member 6 (Gimap6), mRNA	3.51	Down	0.000754562	0.0361863
AI504432	Expressed sequence AI504432, mRNA (cDNA clone IMAGE:40051984)	3.51	Down	0.0337673	0.127979
Acss2	CDNA fis, clone TRACH2001275, highly similar to Mus musculus acetyl-CoA synthetase mRNA	3.49	Down	0.000990234	0.0368406
Ckb	Creatine kinase, brain, mRNA (cDNA clone MGC:18576 IMAGE:4225384)	3.49	Down	0.00478428	0.0548919
Cxxc4	PREDICTED: Mus musculus hypothetical protein LOC100039199 (LOC100039199), mRNA	3.49	Down	0.000450738	0.0336701
Ttk	Ttk protein kinase (Ttk), transcript variant 1, mRNA	3.49	Down	0.0224704	0.103925
Col23a1	Collagen, type XXIII, alpha 1 (Col23a1), mRNA	3.49	Down	0.000344523	0.0328458
Rasip1	Ras interacting protein 1, mRNA (cDNA clone IMAGE:1245387)	3.49	Down	0.00111123	0.0370105
Acat2	Acetyl-Coenzyme A acetyltransferase 2, mRNA (cDNA clone MGC:21591 IMAGE:4500929)	3.48	Down	0.000489543	0.034117
Ifitm5	Bone-restricted interferon induced transmembrane protein-like protein (Bril)	3.48	Down	0.000477678	0.034117
Trim21	Tripartite motif-containing 21, mRNA (cDNA clone MGC:6059 IMAGE:3584654)	3.48	Down	0.0122667	0.0783531
Pecam1	Platelet/endothelial cell adhesion molecule 1, mRNA (cDNA clone MGC:6104 IMAGE:3592726)	3.48	Down	0.000892141	0.0361934
Ntrk3	Neurotrophic tyrosine kinase, receptor, type 3 (Ntrk3), transcript variant 1, mRNA	3.48	Down	0.00185352	0.0420399
Ntng1	Domesticus laminet-1A (Lmnt1) mRNA, complete cds; alternatively spliced	3.48	Down	0.0154074	0.0864453
Nmral1	NmrA-like family domain containing 1 (Nmral1), mRNA	3.48	Down	0.0102436	0.0718083
Lao1	L-amino acid oxidase 1 (Lao1), mRNA	3.47	Down	0.000322977	0.03284
Cd200	CD200 antigen (Cd200), mRNA	3.46	Down	0.000683774	0.0358021
Trpc6	Transient receptor potential cation channel, subfamily C, member 6 (Trpc6), mRNA	3.46	Down	0.0110643	0.0749054
Cpxm2	Carboxypeptidase X 2 (M14 family), mRNA (cDNA clone MGC:29082 IMAGE:5038528)	3.46	Down	0.00121693	0.0374967
Ifi35	Interferon-induced protein 35 (Ifi35), mRNA	3.46	Down	0.0210278	0.100298
Nxph3	Neurexophilin 3 (Nxph3), mRNA	3.46	Down	0.00480876	0.0549627
Setdb2	SET domain, bifurcated 2, mRNA (cDNA clone MGC:198726 IMAGE:9054307)	3.45	Down	0.00308179	0.0489141
Cav1	Caveolin-1 beta isoform	3.44	Down	0.00142982	0.0387866
Nckap1l	NCK associated protein 1 like (Nckap1l), mRNA	3.44	Down	0.00489465	0.0554067
Kmo	Kynurenine 3-monooxygenase (kynurenine 3-hydroxylase) (Kmo), mRNA	3.44	Down	0.00271002	0.0467993
Hoxd3	Homeo box D4 (Hoxd4), mRNA	3.44	Down	0.00591849	0.0586671
630294	MHC class Ib T9	3.43	Down	0.0275012	0.114365
Tyms	Thymidylate synthase, mRNA (cDNA clone MGC:28246 IMAGE:3994204)	3.43	Down	0.0258155	0.111918
Sp100	Nuclear antigen Sp100 (Sp100), mRNA	3.43	Down	0.000693297	0.0358021
Oxct1	Scot mRNA for succinyl CoA transferase	3.43	Down	0.00163061	0.0406287
Fndc4	Fibronectin type III domain containing 4, mRNA (cDNA clone IMAGE:4953822)	3.43	Down	0.00495724	0.0555576
Tyms-ps	Thymidylate synthase pseudogene	3.42	Down	0.0035647	0.0507401
5830443L24Rik	RIKEN cDNA 5830443L24 gene (5830443L24Rik), mRNA	3.42	Down	0.0147337	0.0851854
Dck	Deoxycytidine kinase (Dck), mRNA	3.42	Down	0.000576726	0.0347733
Hoxb3	Homeo box B3 (Hoxb3), transcript variant 2, mRNA	3.41	Down	0.0134689	0.081518
Pnpt1	Polynucleotide phosphorylase-like protein (PNPASE gene)	3.41	Down	0.0103384	0.0721761
Orm3	Orosomucoid 3, mRNA (cDNA clone MGC:176196 IMAGE:9055847)	3.41	Down	0.0153276	0.0864111
Nt5e	5 nucleotidase, ecto (Nt5e), mRNA	3.41	Down	0.00365229	0.0509901
Pld4	Phospholipase D family, member 4, mRNA (cDNA clone MGC:68329 IMAGE:6442038)	3.41	Down	0.00663856	0.0612115
Pkp1	Plakophilin 1 (Pkp1), mRNA	3.41	Down	0.0044713	0.0545551
Fa2h	Fatty acid 2-hydroxylase, mRNA (cDNA clone IMAGE:4983638)	3.4	Down	0.0317723	0.124176
Gng4	Guanine nucleotide binding protein (G protein), gamma 4, mRNA (cDNA clone MGC:25282 IMAGE:4502719)	3.4	Down	0.00256876	0.0460364
6230427J02Rik	RIKEN cDNA 6230427J02 gene, mRNA (cDNA clone MGC:144382 IMAGE:40101503)	3.39	Down	0.0114059	0.0760516
Ushbp1	Usher syndrome 1C binding protein 1, mRNA (cDNA clone MGC:31438 IMAGE:4460920)	3.39	Down	0.00551157	0.057552
Kcne3	Potassium voltage-gated channel, Isk-related subfamily, gene 3, mRNA (cDNA clone MGC:6717 IMAGE:3586054)	3.39	Down	0.000217418	0.03284
Casp1	Caspase 1, mRNA (cDNA clone MGC:6106 IMAGE:3583883)	3.38	Down	0.000526515	0.0347733
Dtl	Denticleless homolog (Drosophila) (Dtl), mRNA	3.38	Down	0.000377408	0.0328458
Serinc3	Serine incorporator 3, mRNA (cDNA clone MGC:31028 IMAGE:5039323)	3.37	Down	0.00752563	0.0641731
5730508B09Rik	CDNA clone IMAGE:9053276	3.37	Down	0.0104258	0.0725035
Oasl1	Oligoadenylate synthetase-like protein-2	3.36	Down	0.000422168	0.0333996
Fam38b	Family with sequence similarity 38, member B, mRNA (cDNA clone MGC:182702 IMAGE:9056596)	3.35	Down	0.0105191	0.0729327
Spib	Ets transcription factor Spi-B	3.35	Down	0.0192327	0.0956999
Tnfsf15	TNF superfamily ligand TL1A (Tnfsf15)	3.35	Down	0.000110872	0.0316281
Brca1	Breast cancer 1 (Brca1), mRNA	3.34	Down	0.00275602	0.0469592
16565	kinesin family member 21B	3.34	Down	0.000430095	0.0334302
Wipf3	PREDICTED: Mus musculus WAS/WASL interacting protein family, member 3 (Wipf3), mRNA	3.33	Down	0.00132124	0.0385068
Tal1	T-cell acute lymphocytic leukemia 1 (Tal1), mRNA	3.33	Down	0.0019087	0.0426069
Sh3bgr	Putative SH3BGR protein (SH3BGR gene)	3.33	Down	0.00200125	0.0429799
D3Bwg0562e	DNA segment, Chr 3, Brigham & Womens Genetics 0562 expressed, mRNA (cDNA clone IMAGE:3992195)	3.33	Down	0.00638205	0.0603259
Daxx	Fas death domain-associated protein (Daxx), mRNA	3.33	Down	0.00761048	0.0643728
OTTMUSG00000000990	Predicted gene, OTTMUSG00000000990 (OTTMUSG00000000990), mRNA	3.33	Down	0.0017931	0.0417997
Fam38b2	PREDICTED: Mus musculus RIKEN cDNA 9030411M15 gene (9030411M15Rik), mRNA	3.33	Down	0.00109166	0.0370105
Ephb3	Eph receptor B3, mRNA (cDNA clone MGC:18409 IMAGE:3673003)	3.32	Down	0.00118917	0.0371781
H2-T24	Histocompatibility 2, T region locus 24 (H2-T24), mRNA	3.32	Down	0.00505684	0.0558594
Sox7	SRY-box containing gene 7 (Sox7), mRNA	3.32	Down	0.00452798	0.0546525
Ift122	Mg53d08.r1	3.32	Down	0.000417553	0.0333996
Sfpi1	SFFV proviral integration 1, mRNA (cDNA clone MGC:6158 IMAGE:3600260)	3.31	Down	0.000311512	0.03284
Sgk2	Serum/glucocorticoid regulated kinase 2, mRNA (cDNA clone MGC:35987 IMAGE:4973908)	3.31	Down	0.00525745	0.0564967
Plxnd1	Plexin D1, mRNA (cDNA clone IMAGE:4219417)	3.3	Down	0.00557908	0.0577057
Mapk10	Mitogen-activated protein kinase 10 (Mapk10), transcript variant 1, mRNA	3.3	Down	0.00184256	0.0419634
Parp12	Poly (ADP-ribose) polymerase family, member 12, mRNA (cDNA clone IMAGE:3989516)	3.29	Down	0.000456847	0.0336701
Stx11	PREDICTED: Mus musculus syntaxin 11 (Stx11), mRNA	3.29	Down	0.00797839	0.0653761
Cd209a	CD209a antigen (Cd209a), mRNA	3.29	Down	0.000103722	0.0314293
Fut4	Fucosyltransferase 4 (Fut4), mRNA	3.29	Down	0.00194889	0.0427386
Ankrd29	PREDICTED: Mus musculus ankyrin repeat domain 29 (Ankrd29), mRNA	3.28	Down	0.0210303	0.100298
Vwf	Von Willebrand factor	3.28	Down	0.00124288	0.0376851
Chst7	Carbohydrate (N-acetylglucosamino) sulfotransferase 7, mRNA (cDNA clone MGC:29368 IMAGE:5041967)	3.28	Down	0.00887077	0.0679577
Cd48	CD48 antigen (Cd48), mRNA	3.28	Down	0.00461256	0.0546902
Sash3	SAM and SH3 domain containing 3 (Sash3), mRNA	3.28	Down	0.0183346	0.0933541
Socs1	Suppressor of cytokine signalling-1 (Socs1)	3.28	Down	0.0220944	0.103064
Fam40b	Family with sequence similarity 40, member B, mRNA (cDNA clone MGC:182491 IMAGE:9056385)	3.28	Down	0.00955835	0.0700553
Cysltr2	Cysteinyl leukotriene receptor 2 (Cysltr2), mRNA	3.28	Down	0.00538646	0.0571815
Adam22	ADAM22	3.27	Down	0.00403632	0.0524864
Pcdh17	CDNA clone IMAGE:40109782	3.27	Down	0.00082379	0.0361934
St6galnac4	ST6 (alpha-N-acetyl-neuraminyl-2,3-beta-galactosyl-1,3)-N-acetylgalactosaminide alpha-2,6-sialyltransferase 4 (St6galnac4), m	3.27	Down	0.000109846	0.0316281
Elk3	ELK3, member of ETS oncogene family, mRNA (cDNA clone MGC:11528 IMAGE:3155850)	3.27	Down	0.00157588	0.0401562
Klhdc5	Kelch domain containing 5, mRNA (cDNA clone IMAGE:5101372)	3.27	Down	0.00147705	0.0389994
Zbtb32	Zinc finger and BTB domain containing 32 (Zbtb32), mRNA	3.27	Down	0.0152501	0.0862682
Krt77	Keratin 77, mRNA (cDNA clone MGC:176220 IMAGE:9055871)	3.26	Down	0.00147534	0.0389994
EG434219	PREDICTED: Mus musculus predicted gene, EG434219 (EG434219), mRNA	3.26	Down	0.00617989	0.0595417
Ptprz1	Protein tyrosine phosphatase, receptor type Z, polypeptide 1, mRNA (cDNA clone IMAGE:3590815)	3.25	Down	0.00181398	0.0418359
Slc15a3	Solute carrier family 15, member 3 (Slc15a3), mRNA	3.25	Down	0.000581839	0.0347733
Gcat	Glycine C-acetyltransferase (2-amino-3-ketobutyrate-coenzyme A ligase), mRNA (cDNA clone MGC:36000 IMAGE:5125361)	3.24	Down	0.0151552	0.086013
Abi3	Phosphatase, orphan 1 (Phospho1), mRNA	3.24	Down	0.000548064	0.0347733
Blk	B lymphoid kinase, mRNA (cDNA clone MGC:41190 IMAGE:1178763)	3.24	Down	0.00275234	0.0469313
Ccne1	Cyclin E1 (Ccne1), mRNA	3.24	Down	0.0305064	0.121285
Tspan8	Tetraspanin 8 (Tspan8), mRNA	3.24	Down	0.0468779	0.155684
Ccl4	Strain SJL/J small inducible cytokine A4 (ScyA4)	3.24	Down	0.00582094	0.0584226
74062	spermatogenesis associated glutamate (E)-rich protein 8, pseudogene 1	3.23	Down	0.0194814	0.0964174
1700020L24Rik	RIKEN cDNA 1700020L24 gene (1700020L24Rik), mRNA	3.23	Down	0.0134575	0.081518
Esam	Endothelial cell-specific adhesion molecule (Esam), mRNA	3.23	Down	0.00369868	0.0512395
Cd93	CDNA clone IMAGE:4912398	3.21	Down	0.00437397	0.0541469
Arap3	ArfGAP with RhoGAP domain, ankyrin repeat and PH domain 3, mRNA (cDNA clone IMAGE:4024601)	3.21	Down	0.00014036	0.03284
Itga7	Integrin alpha 7 (Itga7), mRNA	3.2	Down	0.00112752	0.0370105
Rapgef4	CAMP-GEFII	3.2	Down	0.000138225	0.03284
Trafd1	TRAF type zinc finger domain containing 1, mRNA (cDNA clone MGC:18969 IMAGE:3987227)	3.2	Down	0.00401776	0.0524735
Krt5	Keratin 5 (Krt5), mRNA	3.19	Down	0.00870466	0.0673286
546714	predicted gene 5970	3.19	Down	0.0147157	0.0851347
Birc5	Baculoviral IAP repeat-containing 5, mRNA (cDNA clone MGC:5790 IMAGE:3499203)	3.19	Down	0.00361205	0.050874
Dll4	Dll-4 mRNA for Delta-4	3.19	Down	0.00468483	0.0547716
Mtap7d2	MAP7 domain containing 2 (Mtap7d2), mRNA	3.19	Down	0.035339	0.131823
Ripk2	Protein kinase RICK (Ripk2)	3.18	Down	0.00138434	0.0387866
Pdk3	Pyruvate dehydrogenase kinase, isoenzyme 3 (Pdk3), mRNA	3.17	Down	0.00605411	0.0590301
Slamf6	SLAM family member 6, mRNA (cDNA clone MGC:41003 IMAGE:1225313)	3.17	Down	0.00872015	0.0673286
Fignl1	Fidgetin-like 1 (Fignl1), mRNA	3.17	Down	0.00998649	0.0711979
Pltp	Phospholipid transfer protein, mRNA (cDNA clone MGC:6006 IMAGE:3491360)	3.17	Down	0.00927969	0.0690821
Inhba	Inhibin beta-A (Inhba), mRNA	3.17	Down	0.0029043	0.0481664
Gcdh	Glutaryl-Coenzyme A dehydrogenase (Gcdh), nuclear gene encoding mitochondrial protein, transcript variant 1, mRNA	3.17	Down	0.00269374	0.0467325
5730559C18Rik	RIKEN cDNA 5730559C18 gene (5730559C18Rik), mRNA	3.17	Down	0.000712257	0.0358021
Dbp	D site albumin promoter binding protein, mRNA (cDNA clone MGC:18803 IMAGE:4195116)	3.16	Down	0.012663	0.0793395
Gpr87	G protein-coupled receptor 87 (Gpr87), mRNA	3.16	Down	0.00399092	0.0524435
Insl6	Insulin-like 6, mRNA (cDNA clone MGC:41123 IMAGE:1329516)	3.16	Down	0.00396499	0.05237
Cdh5	Cadherin 5 (Cdh5), mRNA	3.15	Down	0.00443296	0.0544078
209380	GTPase, very large interferon inducible 1 pseudogene	3.15	Down	0.00870065	0.0673286
Sh3gl2	SH3-domain GRB2-like 2, mRNA (cDNA clone MGC:25314 IMAGE:4503038)	3.15	Down	0.0161254	0.0882352
Ttc25	Tetratricopeptide repeat domain 25 (Ttc25), mRNA	3.15	Down	0.0136638	0.0822219
Matn2	Matrilin 2, mRNA (cDNA clone MGC:5875 IMAGE:3492881)	3.15	Down	0.00115203	0.0371391
Eng	Endoglin, mRNA (cDNA clone MGC:25833 IMAGE:4168250)	3.15	Down	0.00454269	0.0546525
Ppp1r16b	Protein phosphatase 1, regulatory (inhibitor) subunit 16B (Ppp1r16b), mRNA	3.14	Down	0.00927237	0.0690821
Flt1	FMS-like tyrosine kinase 1, mRNA (cDNA clone MGC:36074 IMAGE:5368921)	3.14	Down	0.0010338	0.0368406
Csf2rb	Strain ILS interleukin 3 receptor-like protein	3.13	Down	0.0478765	0.157919
Cd3e	CD3 antigen, epsilon polypeptide (Cd3e), mRNA	3.13	Down	0.00288144	0.0480026
Gjb1	Gap junction protein, beta 1, mRNA (cDNA clone MGC:6217 IMAGE:3483365)	3.13	Down	0.0225285	0.104078
Zranb3	Zinc finger, RAN-binding domain containing 3 (Zranb3), mRNA	3.13	Down	0.00482066	0.0550375
Flt3	FMS-like tyrosine kinase 3 (Flt3), mRNA	3.13	Down	0.0224381	0.103919
Foxm1	Forkhead box M1, mRNA (cDNA clone IMAGE:3589714)	3.12	Down	0.0153509	0.0864453
Csf2rb2	Colony stimulating factor 2 receptor, beta 2, low-affinity (granulocyte-macrophage) (Csf2rb2), mRNA	3.12	Down	0.000779811	0.0361934
Hcrtr1	Hypocretin (orexin) receptor 1, mRNA (cDNA clone IMAGE:40058833)	3.11	Down	0.00570266	0.0581289
Luzp2	Leucine zipper protein 2, mRNA (cDNA clone MGC:100090 IMAGE:30620475)	3.11	Down	0.0096601	0.0703064
C030019I05Rik	RIKEN cDNA C030019I05 gene (C030019I05Rik), mRNA	3.11	Down	0.039335	0.140612
Cpne7	Copine VII, mRNA (cDNA clone MGC:169219 IMAGE:8860614)	3.11	Down	0.000729428	0.035884
Chek2	CHK2 checkpoint homolog (S. pombe) (Chek2), mRNA	3.11	Down	0.00926713	0.0690821
Pole	Polymerase (DNA directed), epsilon, mRNA (cDNA clone IMAGE:3496540)	3.1	Down	0.00159718	0.0403243
Gpsn2	Glycoprotein, synaptic 2 (Gpsn2), mRNA	3.1	Down	0.00488619	0.0554067
Cxcl3	Chemokine (C-X-C motif) ligand 3, mRNA (cDNA clone MGC:151391 IMAGE:40126333)	3.1	Down	0.00989838	0.0710009
Ifi204	Interferon activated gene 204, mRNA (cDNA clone MGC:18551 IMAGE:4018506)	3.09	Down	0.0034896	0.050397
Adamts4	A disintegrin-like and metallopeptidase (reprolysin type) with thrombospondin type 1 motif, 4, mRNA (cDNA clone MGC:38401 IMA	3.09	Down	0.00014541	0.03284
Bst2	Bone marrow stromal cell antigen 2, mRNA (cDNA clone MGC:28276 IMAGE:4009434)	3.09	Down	0.00435712	0.0541163
Rrm1	Ribonucleotide reductase M1, mRNA (cDNA clone MGC:25382 IMAGE:4485739)	3.09	Down	0.00136285	0.0387573
Ctla4	Cytotoxic T-lymphocyte-associated protein 4 (Ctla4), mRNA	3.08	Down	0.00058322	0.0347808
Sh2d1b1	SH2 domain protein 1B1 (Sh2d1b1), mRNA	3.08	Down	0.00749884	0.0640539
Syt9	Synaptotagmin IX (Syt9), mRNA	3.08	Down	0.0117004	0.0767665
Lrrc3b	Leucine rich repeat containing 3B (Lrrc3b), mRNA	3.08	Down	0.0242215	0.108067
Apoe	Apolipoprotein E, mRNA (cDNA clone MGC:36251 IMAGE:5136415)	3.08	Down	0.0319812	0.124606
Il1rn	Interleukin 1 receptor antagonist (Il1rn), transcript variant 1, mRNA	3.07	Down	0.000343932	0.0328458
EG622976	Predicted gene, EG622976, mRNA (cDNA clone MGC:182598 IMAGE:9056492)	3.06	Down	0.00264986	0.046461
Cd53	CD53 antigen, mRNA (cDNA clone MGC:29192 IMAGE:5010267)	3.06	Down	0.00741309	0.0639625
Adamts18	A disintegrin-like and metallopeptidase (reprolysin type) with thrombospondin type 1 motif, 18, mRNA (cDNA clone IMAGE:905336	3.06	Down	0.000683735	0.0358021
Ryr1	RyR1 mRNA for skeletal muscle ryanodine receptor	3.06	Down	0.00605476	0.0590301
Mkx	Mohawk homeobox, mRNA (cDNA clone MGC:169352 IMAGE:8860747)	3.05	Down	0.0188341	0.0946011
Fasn	Fatty acid synthase, mRNA (cDNA clone IMAGE:3594443)	3.05	Down	0.00115482	0.0371391
Fat2	FAT tumor suppressor homolog 2 (Drosophila) (Fat2), mRNA	3.04	Down	0.0009362	0.0364494
Wap	Whey acidic protein (Wap), mRNA	3.04	Down	0.0030468	0.0488135
Bok	BCL2-related ovarian killer protein, mRNA (cDNA clone MGC:41110 IMAGE:2936938)	3.04	Down	0.00353215	0.050597
Ptgds2	Prostaglandin D2 synthase 2, hematopoietic (Ptgds2), mRNA	3.04	Down	0.00930034	0.0691777
Plxna2	Plexin A2, mRNA (cDNA clone IMAGE:4983770)	3.04	Down	0.00347945	0.0503515
225594	predicted gene 4841	3.04	Down	0.0191208	0.0953834
668489	glycine cleavage system protein H (aminomethyl carrier) pseudogene	3.03	Down	0.0369752	0.135372
Gpr174	G protein-coupled receptor 174 (Gpr174), mRNA	3.03	Down	0.00932241	0.0691777
Slfn5	Schlafen 5, mRNA (cDNA clone MGC:144063 IMAGE:40097237)	3.03	Down	0.00720579	0.0629278
Umodl1	Uromodulin-like 1, mRNA (cDNA clone IMAGE:40130658)	3.03	Down	0.00299375	0.0486517
Efr3b	EFR3 homolog B (S. cerevisiae), mRNA (cDNA clone MGC:182739 IMAGE:9056633)	3.03	Down	0.0058648	0.0585585
Tcfec	Transcription factor EC (Tcfec), mRNA	3.03	Down	0.0387359	0.139237
Tifab	TRAF-interacting protein with forkhead-associated domain, family member B, mRNA (cDNA clone MGC:32345 IMAGE:5029696)	3.02	Down	0.0361874	0.133658
Gm885	CDNA clone MGC:179156 IMAGE:9054148	3.02	Down	0.00687871	0.0621014
Rnf150	MKIAA1214 protein	3.02	Down	0.00681497	0.061788
Car13	Carbonic anhydrase XIII (Car13)	3.02	Down	0.0128781	0.0799348
Cxcl1	Chemokine (C-X-C motif) ligand 1 (Cxcl1), mRNA	3.02	Down	0.0205315	0.0989597
Slc16a6	Solute carrier family 16 (monocarboxylic acid transporters), member 6 (Slc16a6), transcript variant 2, mRNA	3.01	Down	0.00536585	0.0570852
Oaf	OAF homolog (Drosophila), mRNA (cDNA clone MGC:37934 IMAGE:5125217)	3.01	Down	0.000865716	0.0361934
Slc34a2	Solute carrier family 34 (sodium phosphate), member 2 (Slc34a2), mRNA	3.01	Down	0.00222534	0.0440672
Mgp	Matrix Gla protein, mRNA (cDNA clone MGC:46939 IMAGE:4990627)	3.01	Down	0.00369907	0.0512395
Irf5	Interferon regulatory factor 5 (Irf5), mRNA	3.01	Down	0.00104556	0.0369971
Rapgef3	Rap guanine nucleotide exchange factor (GEF) 3 (Rapgef3), mRNA	3.01	Down	0.00059632	0.0350096
Psme2	Proteasome (prosome, macropain) 28 subunit, beta (Psme2), transcript variant 1, mRNA	3.01	Down	0.0265748	0.112711
4632417K18Rik	RIKEN cDNA 4632417K18 gene, mRNA (cDNA clone MGC:46762 IMAGE:3599082)	3.01	Down	0.00722075	0.0629705
Espl1	Extra spindle poles-like 1 (S. cerevisiae), mRNA (cDNA clone MGC:175733 IMAGE:40131149)	3.01	Down	0.0305238	0.121337
Foxf1a	Forkhead box F1a (Foxf1a), mRNA	3	Down	0.0243256	0.108235
Nfe2	Transcription factor P45 NF-E2 (Nfe2) mRNA, exons 1 through 3 and complete cds	3	Down	0.000590064	0.0348882
Cpz	Carboxypeptidase Z (Cpz), mRNA	3	Down	0.00274006	0.0469116
666920	predicted gene 8364	3	Down	0.032089	0.124761
Rps4y2	Ribosomal protein S4, Y-linked 2, mRNA (cDNA clone IMAGE:6518866)	3	Down	0.00827775	0.0660697
Mitd1	MIT, microtubule interacting and transport, domain containing 1, mRNA (cDNA clone MGC:28063 IMAGE:3709157)	3	Down	0.000191888	0.03284
Entpd1	Ectonucleoside triphosphate diphosphohydrolase 1, mRNA (cDNA clone MGC:18369 IMAGE:3674983)	2.99	Down	0.000715194	0.0358021
Gngt2	Guanine nucleotide binding protein (G protein), gamma transducing activity polypeptide 2 (Gngt2), transcript variant 1, mRNA	2.99	Down	0.00664931	0.061229
Pycr2	Pyrroline-5-carboxylate reductase family, member 2 (Pycr2), mRNA	2.99	Down	0.0485113	0.15933
Pdlim3	PDZ and LIM domain 3 (Pdlim3), mRNA	2.99	Down	0.00364832	0.0509605
Mastl	Microtubule associated serine/threonine kinase-like (Mastl), mRNA	2.99	Down	0.0144249	0.0843873
H2-M3	Histocompatibility 2, M region locus 3, mRNA (cDNA clone MGC:18978 IMAGE:4007538)	2.99	Down	0.0394636	0.140867
100039178	PREDICTED: Mus musculus hypothetical protein LOC100039178, transcript variant 1 (LOC100039178), mRNA	2.99	Down	0.0275679	0.114509
Gjb6	Gap junction protein, beta 6, mRNA (cDNA clone MGC:7187 IMAGE:3481872)	2.99	Down	0.00179846	0.0418066
Hs6st2	Heparan sulfate 6-O-sulfotransferase 2, mRNA (cDNA clone IMAGE:5356211)	2.98	Down	0.000314544	0.03284
1700040I03Rik	RIKEN cDNA 1700040I03 gene (1700040I03Rik), mRNA	2.98	Down	0.0123802	0.0785895
Ablim2	Actin-binding LIM protein 2, mRNA (cDNA clone MGC:176086 IMAGE:9055737)	2.98	Down	0.0101758	0.0715381
Smc2	Structural maintenance of chromosomes 2 (Smc2), mRNA	2.98	Down	0.00858137	0.0667947
Ddit4l	DNA-damage-inducible transcript 4-like, mRNA (cDNA clone IMAGE:5254530)	2.98	Down	0.0168311	0.0898244
Pycard	PYD and CARD domain containing, mRNA (cDNA clone MGC:6811 IMAGE:2648391)	2.98	Down	0.00400664	0.0524435
Nmi	N-myc (and STAT) interactor, mRNA (cDNA clone MGC:5845 IMAGE:3590545)	2.97	Down	0.002647	0.046454
Prkcdbp	Protein kinase C, delta binding protein (Prkcdbp), mRNA	2.97	Down	0.00337883	0.0499977
Sez6l2	Seizure related 6 homolog like 2 (Sez6l2), mRNA	2.97	Down	0.0148602	0.0854878
Tmem173	Transmembrane protein 173, mRNA (cDNA clone IMAGE:5343545)	2.96	Down	0.00136387	0.0387573
Gjb3	Gap junction protein, beta 3, mRNA (cDNA clone MGC:36138 IMAGE:4983869)	2.96	Down	0.00438164	0.0541469
Vcan	Versican (Vcan), transcript variant 2, mRNA	2.95	Down	0.00562946	0.0578211
Cenpa	Centromere protein A, mRNA (cDNA clone MGC:13888 IMAGE:4018429)	2.95	Down	0.00249576	0.045705
Rgs1	Regulator of G-protein signaling 1, mRNA (cDNA clone MGC:41114 IMAGE:1328269)	2.94	Down	0.029899	0.120078
Rho	Rhodopsin (Rho), mRNA	2.94	Down	0.0147003	0.0850987
Scn1b	Sodium channel, voltage-gated, type I, beta, mRNA (cDNA clone MGC:18389 IMAGE:3672893)	2.94	Down	0.00473334	0.0548212
Slitrk4	SLIT and NTRK-like family, member 4, mRNA (cDNA clone MGC:144017 IMAGE:40096585)	2.94	Down	0.025914	0.112164
Gypc	Glycophorin C, mRNA (cDNA clone MGC:37138 IMAGE:4952917)	2.94	Down	0.00148388	0.0390556
Dennd2c	DENN/MADD domain containing 2C (Dennd2c), mRNA	2.93	Down	0.00371524	0.0512438
Nova2	Neuro-oncological ventral antigen 2 (Nova2), mRNA	2.93	Down	0.0341115	0.128772
Darc	Duffy blood group, chemokine receptor, mRNA (cDNA clone MGC:11454 IMAGE:3968984)	2.93	Down	0.00344075	0.0501628
Ptpro	Protein tyrosine phosphatase BK	2.93	Down	0.00745632	0.0640264
Slc39a10	Solute carrier family 39 (zinc transporter), member 10, mRNA (cDNA clone MGC:65685 IMAGE:6833098)	2.93	Down	0.0175922	0.0916414
Dio2	Type II deiodinase	2.92	Down	0.00707613	0.0626591
Tmem140	Transmembrane protein 140, mRNA (cDNA clone MGC:38515 IMAGE:5352975)	2.92	Down	0.00138936	0.0387866
Spnb4	BetaIV-spectrin sigma1	2.92	Down	0.0093417	0.0692086
Ppfia2	Liprin-alpha 2 (ppfia2)	2.92	Down	0.0126683	0.0793395
A230069A22Rik	RIKEN cDNA A230069A22 gene, mRNA (cDNA clone MGC:182471 IMAGE:9056365)	2.92	Down	0.00749745	0.0640539
Steap4	STEAP family member 4 (Steap4), mRNA	2.92	Down	0.00501543	0.0557268
Sgol1	Shugoshin-like 1 (S. pombe) (Sgol1), mRNA	2.92	Down	0.0248601	0.109731
Nostrin	Nitric oxide synthase trafficker, mRNA (cDNA clone MGC:78246 IMAGE:30443942)	2.92	Down	0.00363748	0.0509376
A930038C07Rik	RIKEN cDNA A930038C07 gene, mRNA (cDNA clone MGC:54980 IMAGE:6489681)	2.91	Down	0.000225567	0.03284
Fndc7	Fibronectin type III domain containing 7, mRNA (cDNA clone MGC:132926 IMAGE:40061374)	2.91	Down	0.0302183	0.120668
100040913		2.91	Down	0.0116545	0.0767379
E130203B14Rik	RIKEN cDNA E130203B14 gene, mRNA (cDNA clone IMAGE:40052401)	2.91	Down	0.00781599	0.0648894
1190002H23Rik	Response gene to complement 32	2.91	Down	0.00111288	0.0370105
Laptm5	Lysosomal-associated protein transmembrane 5, mRNA (cDNA clone MGC:13988 IMAGE:4037686)	2.91	Down	0.00908201	0.0686324
Krt23	Keratin 23, mRNA (cDNA clone MGC:28496 IMAGE:4187035)	2.9	Down	0.0162149	0.088491
Gimap9	GTPase, IMAP family member 9, mRNA (cDNA clone MGC:106910 IMAGE:1345477)	2.9	Down	0.00611581	0.0592544
Sncaip	Synuclein, alpha interacting protein (synphilin) (Sncaip), mRNA	2.9	Down	0.00571646	0.0581289
Cd209d	CD209d antigen (Cd209d), mRNA	2.9	Down	0.0308889	0.122139
Odc1	Ornithine decarboxylase, structural 1, mRNA (cDNA clone MGC:25367 IMAGE:2645291)	2.89	Down	0.0141668	0.0836376
Nsun7	NOL1/NOP2/Sun domain family, member 7, mRNA (cDNA clone MGC:141647 IMAGE:40088737)	2.89	Down	0.0189008	0.0948056
Srpx	Sushi-repeat-containing protein, mRNA (cDNA clone MGC:31012 IMAGE:3993025)	2.89	Down	0.00340038	0.0500012
Gpm6a	Glycoprotein m6a (Gpm6a), mRNA	2.89	Down	0.00208844	0.043062
Gzmb	Granzyme B, mRNA (cDNA clone MGC:6257 IMAGE:3592898)	2.89	Down	0.00984525	0.0708407
Serpinb9	Serine (or cysteine) peptidase inhibitor, clade B, member 9, mRNA (cDNA clone MGC:36172 IMAGE:4925100)	2.89	Down	0.00167364	0.040911
H2-K1	Histocompatibility 2, K1, K region, mRNA (cDNA clone MGC:7052 IMAGE:3156482)	2.89	Down	0.0011409	0.0370105
Slc2a4	Solute carrier family 2 (facilitated glucose transporter), member 4, mRNA (cDNA clone MGC:13736 IMAGE:4207674)	2.89	Down	0.00388929	0.052167
Emcn	Endomucin, mRNA (cDNA clone MGC:5673 IMAGE:3485788)	2.89	Down	0.00592914	0.0586671
A630001G21Rik	PREDICTED: Mus musculus RIKEN cDNA A630001G21 gene, transcript variant 3 (A630001G21Rik), mRNA	2.89	Down	0.00533283	0.0569262
Gpr18	G protein-coupled receptor 18, mRNA (cDNA clone MGC:41272 IMAGE:1397739)	2.89	Down	0.0037307	0.0512574
Fgl2	Fibrinogen-like protein 2, mRNA (cDNA clone MGC:19044 IMAGE:4189071)	2.88	Down	0.000902375	0.0361934
Tnfrsf9	Tumor necrosis factor receptor superfamily, member 9, mRNA (cDNA clone MGC:41133 IMAGE:1497753)	2.88	Down	0.0166862	0.0894294
Nt5dc2	5-nucleotidase domain containing 2, mRNA (cDNA clone MGC:19108 IMAGE:4207917)	2.88	Down	0.00473011	0.0548212
Dok5	Docking protein 5 (Dok5), mRNA	2.88	Down	0.0193671	0.0960237
Perp	PERP, TP53 apoptosis effector, mRNA (cDNA clone MGC:18961 IMAGE:3985702)	2.88	Down	0.000120399	0.03284
Rhoh	Ras homolog gene family, member H (Rhoh), mRNA	2.87	Down	0.00909526	0.0686324
Adcy4	Adenylate cyclase 4 (Adcy4), mRNA	2.87	Down	0.0010097	0.0368406
EG232801	Predicted gene, EG232801 (EG232801), mRNA	2.87	Down	0.0198983	0.0976102
Cth	Cystathionase (cystathionine gamma-lyase) (Cth), mRNA	2.87	Down	0.00560633	0.0578207
Ccbl2	Cysteine conjugate-beta lyase 2, mRNA (cDNA clone IMAGE:4954508)	2.86	Down	0.0244119	0.108445
Cacng7	Calcium channel, voltage-dependent, gamma subunit 7 (Cacng7), mRNA	2.86	Down	0.00552044	0.0575569
Fli1	Friend leukemia integration 1 (Fli1), mRNA	2.86	Down	0.0325307	0.125405
Cdt1	MmCdt1 mRNA for Cdt1 homolog	2.86	Down	0.00377062	0.0515355
Rgs8	Regulator of G-protein signaling 8 (Rgs8), mRNA	2.86	Down	0.0310344	0.122451
Ddx58	DEAD (Asp-Glu-Ala-Asp) box polypeptide 58, mRNA (cDNA clone IMAGE:40095873)	2.86	Down	0.00236672	0.0448866
Ablim3	Actin binding LIM protein family, member 3, mRNA (cDNA clone MGC:106450 IMAGE:30534236)	2.86	Down	0.000172119	0.03284
Ppm1j	Protein phosphatase 1J, mRNA (cDNA clone MGC:144852 IMAGE:40106732)	2.86	Down	0.00262218	0.0462638
Etnk1	Ethanolamine kinase 1, mRNA (cDNA clone IMAGE:5320201)	2.85	Down	0.00624925	0.0598454
Pilrb2	Paired immunoglobin-like type 2 receptor beta 2, mRNA (cDNA clone MGC:182573 IMAGE:9056467)	2.85	Down	0.00654742	0.0610808
4631426J05Rik	RIKEN cDNA 4631426J05 gene, mRNA (cDNA clone MGC:28686 IMAGE:4240286)	2.85	Down	0.00299647	0.0486517
Ninj1	Ninjurin 1 (Ninj1), mRNA	2.85	Down	0.000136147	0.03284
Slc10a6	Solute carrier family 10 (sodium/bile acid cotransporter family), member 6 (Slc10a6), mRNA	2.85	Down	0.00440387	0.0542804
Tspan32	AML-1 regulated transmembrane protein Art-1	2.85	Down	0.0202795	0.0983457
Lilrb3	Paired-Ig-like receptor A6 (Pira6), transcript variant 2, mRNA	2.85	Down	0.00938351	0.0693611
Dtx3l	Deltex 3-like (Drosophila), mRNA (cDNA clone MGC:169318 IMAGE:8860713)	2.85	Down	0.00473672	0.0548212
Rab37	RAB37, member of RAS oncogene family (Rab37), mRNA	2.85	Down	0.0242787	0.108166
Popdc2	Popeye domain containing 2 (Popdc2), transcript variant 2, mRNA	2.85	Down	0.00354903	0.0506473
Plek	Pleckstrin (Plek), mRNA	2.85	Down	0.00152159	0.0395341
Emr1	Emr1	2.84	Down	0.00172115	0.0412863
Lrrc25	Leucine rich repeat containing 25 (Lrrc25), mRNA	2.84	Down	0.00166807	0.0408109
Apobec1	Apolipoprotein B mRNA editing enzyme, catalytic polypeptide 1 (Apobec1), transcript variant 1, mRNA	2.84	Down	0.00164682	0.0406287
Lgals3bp	Lectin, galactoside-binding, soluble, 3 binding protein (Lgals3bp), mRNA	2.84	Down	0.0134938	0.0816503
Ube2l6	Ubiquitin-conjugating enzyme E2L 6, mRNA (cDNA clone MGC:6532 IMAGE:2651702)	2.84	Down	0.00677	0.0616631
Spic	Ets-protein Spi-C	2.84	Down	0.00324716	0.0496294
Slc28a2	Purine-selective Na+ nucleoside cotransporter (Cnt2)	2.83	Down	0.0102004	0.0716515
Hhex	Hematopoietically expressed homeobox (Hhex), mRNA	2.83	Down	0.00686763	0.0620419
Reln	Reelin (Reln), mRNA	2.83	Down	0.00215242	0.0435837
2010011I20Rik	RIKEN cDNA 2010011I20 gene (2010011I20Rik), mRNA	2.83	Down	3.78812e-05	0.0314293
Snph	Syntaphilin, mRNA (cDNA clone IMAGE:4506106)	2.83	Down	0.00654752	0.0610808
Tm6sf1	Transmembrane 6 superfamily member 1 (Tm6sf1), mRNA	2.83	Down	0.00611378	0.0592544
Tyrobp	TYRO protein tyrosine kinase binding protein (Tyrobp), mRNA	2.83	Down	0.00584499	0.0584838
Rab8b	RAB8B, member RAS oncogene family, mRNA (cDNA clone MGC:189796 IMAGE:9007296)	2.82	Down	0.00145334	0.0388047
Vit	Vitrin, mRNA (cDNA clone MGC:31645 IMAGE:4527027)	2.82	Down	0.0195269	0.0965315
Gja1	Gap junction protein, alpha 1, mRNA (cDNA clone MGC:11552 IMAGE:3599347)	2.82	Down	0.00153497	0.0395962
Il10ra	Interleukin 10 receptor, alpha (Il10ra), mRNA	2.82	Down	0.00192831	0.0426443
Tbx2	T-box 2 (Tbx2), mRNA	2.82	Down	0.00398853	0.0524435
Rab27a	Rab27A	2.82	Down	0.000904916	0.0361934
P2ry13	Purinergic receptor P2Y, G-protein coupled 13, mRNA (cDNA clone MGC:155359 IMAGE:8733792)	2.82	Down	0.0326299	0.125535
Eda2r	Ectodysplasin A2 isoform receptor, mRNA (cDNA clone MGC:124099 IMAGE:40045945)	2.82	Down	0.00175787	0.0416861
Nr1d1	Nuclear receptor subfamily 1, group D, member 1 (Nr1d1), mRNA	2.82	Down	0.000457518	0.0336701
Mdh1	Malate dehydrogenase 1, NAD (soluble) (Mdh1), mRNA	2.82	Down	0.00932239	0.0691777
Mpi	Mannose phosphate isomerase, mRNA (cDNA clone MGC:6520 IMAGE:2650791)	2.82	Down	0.000611344	0.035346
Gatm	Glycine amidinotransferase (L-arginine:glycine amidinotransferase), mRNA (cDNA clone MGC:6646 IMAGE:3495871)	2.81	Down	0.00102669	0.0368406
Mfng	MFNG O-fucosylpeptide 3-beta-N-acetylglucosaminyltransferase, mRNA (cDNA clone MGC:13899 IMAGE:3980692)	2.81	Down	0.00515456	0.0560881
Htr7	5-hydroxytryptamine (serotonin) receptor 7 (Htr7), mRNA	2.81	Down	0.00329995	0.049636
Adora2b	Adenosine A2b receptor (Adora2b), mRNA	2.81	Down	0.00438076	0.0541469
P2ry5	Purinergic receptor P2Y, G-protein coupled, 5, mRNA (cDNA clone MGC:175829 IMAGE:40131245)	2.81	Down	0.0178231	0.0921151
Phf19	PHD finger protein 19 (Phf19), mRNA	2.81	Down	0.00990988	0.0710009
Ccdc23	Coiled-coil domain containing 23 (Ccdc23), transcript variant 2, mRNA	2.81	Down	0.0016353	0.0406287
Fst	Follistatin (Fst), mRNA	2.81	Down	0.000928853	0.0364494
Susd2	Sushi domain containing 2 (Susd2), mRNA	2.8	Down	0.00479085	0.0548919
1500015O10Rik	RIKEN cDNA 1500015O10 gene (1500015O10Rik), mRNA	2.8	Down	0.00558582	0.0577167
Slamf7	Strain C57BL/6J leukocyte cell-surface antigen	2.8	Down	0.00950712	0.0698358
Slc16a13	Solute carrier family 16 (monocarboxylic acid transporters), member 13 (Slc16a13), mRNA	2.8	Down	0.00631863	0.0601455
Shank1	PREDICTED: Mus musculus SH3/ankyrin domain gene 1 (Shank1), mRNA	2.8	Down	0.0126441	0.0793395
LOC100042150	PREDICTED: Mus musculus similar to NTAK alpha2, transcript variant 1 (LOC100042150), mRNA	2.8	Down	0.00800788	0.0654337
5031414D18Rik	RIKEN cDNA 5031414D18 gene (5031414D18Rik), mRNA	2.8	Down	0.000709525	0.0358021
2810032G03Rik	RIKEN cDNA 2810032G03 gene, mRNA (cDNA clone IMAGE:1314692)	2.8	Down	0.010813	0.0739698
2810025M15Rik	RIKEN cDNA 2810025M15 gene, mRNA (cDNA clone MGC:67868 IMAGE:3585495)	2.79	Down	0.000147489	0.03284
Speg	Striated muscle-specific serine/threonine protein kinase (Speg)	2.79	Down	0.00148393	0.0390556
Ube1l	Ubiquitin-activating enzyme E1-like, mRNA (cDNA clone IMAGE:4013998)	2.79	Down	0.000854844	0.0361934
Kirrel3	Kin of IRRE like 3 (Drosophila), mRNA (cDNA clone MGC:67442 IMAGE:5695003)	2.79	Down	0.00473058	0.0548212
Lgmn	Preprolegumain	2.79	Down	0.00320913	0.0494577
Mybl2	Myeloblastosis oncogene-like 2 (Mybl2), mRNA	2.79	Down	0.027203	0.11382
Plau	Plasminogen activator, urokinase (Plau), mRNA	2.78	Down	0.000950114	0.0364885
BC017612	CDNA sequence BC017612 (BC017612), mRNA	2.78	Down	0.021836	0.102581
Tnip1	TNFAIP3 interacting protein 1, mRNA (cDNA clone MGC:5698 IMAGE:3589311)	2.78	Down	0.00571561	0.0581289
Nrm	Nurim (nuclear envelope membrane protein), mRNA (cDNA clone MGC:36566 IMAGE:4984796)	2.78	Down	0.00593356	0.0586671
Arsj	Arylsulfatase J, mRNA (cDNA clone MGC:143729 IMAGE:40092671)	2.78	Down	0.0307396	0.12174
Adora2a	Adenosine A2a receptor	2.77	Down	0.000739677	0.0360913
Plekha4	Pleckstrin homology domain containing, family A (phosphoinositide binding specific) member 4 (Plekha4), mRNA	2.77	Down	0.0224555	0.103925
Sorcs1	VPS10 domain receptor SorCS1c splice variant	2.77	Down	0.0177684	0.0920268
Tef	Thyrotroph embryonic factor (Tef), transcript variant 2, mRNA	2.76	Down	0.000914285	0.0361934
Cck	Cholecystokinin, mRNA (cDNA clone MGC:41001 IMAGE:1400830)	2.76	Down	0.00485779	0.0552713
Isg20	Interferon-stimulated protein, mRNA (cDNA clone MGC:31697 IMAGE:4912320)	2.76	Down	0.00608259	0.0590774
93706	protocadherin gamma subfamily C, 3	2.76	Down	0.000247012	0.03284
Gm889	Gene model 889, (NCBI), mRNA (cDNA clone MGC:182550 IMAGE:9056444)	2.76	Down	0.00551446	0.0575569
Sema4b	Semaphorin C	2.76	Down	0.000479187	0.034117
OTTMUSG00000002043	Predicted gene, OTTMUSG00000002043 (OTTMUSG00000002043), mRNA	2.75	Down	0.0322392	0.12489
Palb2	Partner and localizer of BRCA2 (Palb2), mRNA	2.75	Down	0.0302923	0.120781
Id4	Inhibitor of DNA binding 4 (Id4), mRNA	2.75	Down	0.00121184	0.0374669
Fdft1	Farnesyl diphosphate farnesyl transferase 1 (Fdft1), mRNA	2.75	Down	0.0237475	0.106873
76976	signal peptidase complex subunit 3 homolog pseudogene	2.75	Down	0.0200117	0.0978224
Syk	Spleen tyrosine kinase (Syk), mRNA	2.75	Down	0.00360553	0.050874
15024	histocompatibility 2, T region locus 10	2.75	Down	0.0236328	0.106609
Ston2	Stonin 2, mRNA (cDNA clone MGC:169678 IMAGE:8861073)	2.74	Down	0.000833427	0.0361934
Hoxb2	Homeo box B2 (Hoxb2), mRNA	2.74	Down	0.0301448	0.120503
Selp	Selectin, platelet (Selp), mRNA	2.74	Down	0.00558502	0.0577167
Slfn4	Schlafen4 (Slfn4)	2.74	Down	0.00452432	0.0546525
1200009I06Rik	RIKEN cDNA 1200009I06 gene (1200009I06Rik), mRNA	2.74	Down	0.0216921	0.102238
Slc16a11	Solute carrier family 16 (monocarboxylic acid transporters), member 11 (Slc16a11), transcript variant 3, mRNA	2.74	Down	0.0362001	0.133658
Mpeg1	MPS1 gene and mRNA, 3end	2.74	Down	0.00469294	0.0547716
Tmem182	Transmembrane protein 182, mRNA (cDNA clone MGC:182795 IMAGE:9056689)	2.74	Down	0.00224871	0.0441623
Adamts7	EST from clone 1958011, full insert	2.74	Down	1.9375e-05	0.030837
319749		2.74	Down	0.00573157	0.0581289
Serpina3h	Serine (or cysteine) peptidase inhibitor, clade A, member 3H, mRNA (cDNA clone MGC:164278 IMAGE:40130924)	2.74	Down	0.0297776	0.119834
Emb	Embigin, mRNA (cDNA clone MGC:21425 IMAGE:4500922)	2.73	Down	0.000619817	0.0353628
Flt4	FMS-like tyrosine kinase 4 (Flt4), mRNA	2.73	Down	0.00606331	0.0590303
Cd38	CD38 antigen (Cd38), mRNA	2.73	Down	0.0202887	0.0983457
Bard1	BRCA1 associated RING domain 1 (Bard1), mRNA	2.73	Down	0.0381429	0.137787
Prkd2	Protein kinase D2, mRNA (cDNA clone MGC:106161 IMAGE:4216827)	2.73	Down	0.000705328	0.0358021
Rnd1	Rho family GTPase 1, mRNA (cDNA clone MGC:58446 IMAGE:6535763)	2.73	Down	0.000712096	0.0358021
Pnkd	Paroxysmal nonkinesiogenic dyskinesia (Pnkd), transcript variant 2, mRNA	2.73	Down	0.0335046	0.127435
4632434I11Rik	RIKEN cDNA 4632434I11 gene (4632434I11Rik), mRNA	2.73	Down	0.0111925	0.0753545
Gimap5	GTPase, IMAP family member 5, mRNA (cDNA clone MGC:106292 IMAGE:30470329)	2.72	Down	0.0204832	0.0988627
Adamdec1	ADAM-like, decysin 1 (Adamdec1), mRNA	2.72	Down	0.00254353	0.0459752
Mdga1	MAM domain containing glycosylphosphatidylinositol anchor 1 (Mdga1), mRNA	2.72	Down	0.00312903	0.0490872
Cd68	CD68 antigen, mRNA (cDNA clone MGC:13848 IMAGE:3981024)	2.71	Down	0.00636023	0.0603259
Pthlh	Parathyroid hormone-related protein (Pthlh gene)	2.71	Down	0.00430044	0.0538206
Rfc4	Replication factor C (activator 1) 4 (Rfc4), mRNA	2.71	Down	0.03536	0.131848
Arhgap25	Rho GTPase activating protein 25, mRNA (cDNA clone MGC:170379 IMAGE:8861774)	2.71	Down	0.0139069	0.0830063
Sparc	Secreted acidic cysteine rich glycoprotein, mRNA (cDNA clone MGC:6232 IMAGE:3586402)	2.71	Down	0.00916493	0.0689053
Prdm1	PR domain containing 1, with ZNF domain (Prdm1), mRNA	2.71	Down	0.007555	0.0642789
Kcnmb1	Potassium large conductance calcium-activated channel, subfamily M, beta member 1, mRNA (cDNA clone MGC:13890 IMAGE:3988005)	2.71	Down	0.0263448	0.112711
Avpr1a	Arginine vasopressin receptor 1A, mRNA (cDNA clone MGC:13944 IMAGE:4220075)	2.71	Down	0.000900659	0.0361934
Ydjc	YdjC homolog (bacterial), mRNA (cDNA clone MGC:144469 IMAGE:40102346)	2.7	Down	0.0327926	0.125853
4930420K17Rik	RIKEN cDNA 4930420K17 gene, mRNA (cDNA clone MGC:182293 IMAGE:9056187)	2.7	Down	0.00843062	0.0665254
Tgfb1	Transforming growth factor, beta 1, mRNA (cDNA clone MGC:5747 IMAGE:3586216)	2.7	Down	0.000567851	0.0347733
Pdcd1lg2	Programmed cell death 1 ligand 2 (Pdcd1lg2), mRNA	2.7	Down	0.0262739	0.112711
Serpini1	Serine (or cysteine) peptidase inhibitor, clade I, member 1, mRNA (cDNA clone MGC:6413 IMAGE:3588856)	2.7	Down	0.00108306	0.0370105
93705	protocadherin gamma subfamily B, 8	2.69	Down	0.000333711	0.03284
Arsb	Arylsulfatase B, mRNA (cDNA clone MGC:183572 IMAGE:9087572)	2.69	Down	0.00838613	0.0664719
Gm106	Gene model 106, (NCBI), mRNA (cDNA clone MGC:182330 IMAGE:9056224)	2.69	Down	0.00297058	0.0485548
S100a16	S100 calcium binding protein A16 (S100a16), mRNA	2.69	Down	0.000546697	0.0347733
Ppme1	Protein phosphatase methylesterase 1, mRNA (cDNA clone MGC:37135 IMAGE:4952806)	2.69	Down	0.00700794	0.0623655
Lgals7	Beta-galactoside-binding protein galectin-7 (Lgals7)	2.69	Down	0.0181122	0.0927771
Gng2	Guanine nucleotide binding protein (G protein), gamma 2, mRNA (cDNA clone MGC:36070 IMAGE:5150203)	2.69	Down	0.00173348	0.0413977
Slc41a1	Solute carrier family 41, member 1, mRNA (cDNA clone IMAGE:4504894)	2.69	Down	0.00252688	0.0459752
Sh2d3c	Chat-H	2.69	Down	0.00321296	0.0494577
Chst3	Carbohydrate (chondroitin 6/keratan) sulfotransferase 3 (Chst3), mRNA	2.69	Down	0.000829503	0.0361934
Sap30	Sin3 associated polypeptide (Sap30), mRNA	2.68	Down	0.0180542	0.0926858
Ubc	Ubiquitin C, mRNA (cDNA clone IMAGE:2645223)	2.68	Down	0.00420076	0.0532594
56264	carboxypeptidase X 1 (M14 family)	2.68	Down	0.000261764	0.03284
Lipg	Lipase, endothelial, mRNA (cDNA clone MGC:13719 IMAGE:3981856)	2.68	Down	0.000545691	0.0347733
Mark1	MAP/microtubule affinity-regulating kinase 1 (Mark1), mRNA	2.68	Down	0.00178621	0.0417997
Il27ra	Interleukin 27 receptor, alpha, mRNA (cDNA clone MGC:41112 IMAGE:1244998)	2.68	Down	0.0120956	0.0777114
Gria3	Strain ILS glutamate receptor subunit 3 (Glur3)	2.68	Down	4.90303e-05	0.0314293
Cdh3	P-cadherin	2.68	Down	0.00205965	0.043062
Fam83c	Family with sequence similarity 83, member C (Fam83c), mRNA	2.68	Down	0.0132523	0.0808523
Itm2a	Integral membrane protein 2A, mRNA (cDNA clone MGC:18323 IMAGE:3668557)	2.68	Down	0.0104428	0.0725853
Lyz2	Lysozyme 2, mRNA (cDNA clone IMAGE:2655292)	2.68	Down	0.0188502	0.094648
Epsti1	Epithelial stromal interaction 1 (breast), mRNA (cDNA clone MGC:28189 IMAGE:3988503)	2.67	Down	0.00588066	0.0585819
Rcsd1	RCSD domain containing 1, mRNA (cDNA clone MGC:32399 IMAGE:5037953)	2.67	Down	0.00726508	0.0631977
Afap1l1	Actin filament associated protein 1-like 1, mRNA (cDNA clone MGC:170550 IMAGE:8861945)	2.67	Down	0.00232624	0.044643
Slc25a35	Solute carrier family 25, member 35 (Slc25a35), mRNA	2.67	Down	0.0140209	0.083202
Pcdhga2	Protocadherin gamma subfamily A, 2 (Pcdhga2), mRNA	2.66	Down	0.000366815	0.0328458
Gpr182	G protein-coupled receptor 182 (Gpr182), mRNA	2.66	Down	0.00384328	0.0519783
Cr2	Complement receptor type 2 (CR2)	2.66	Down	0.0249971	0.110097
Nlgn2	MKIAA1366 protein	2.66	Down	0.00348373	0.0503515
1110001D15Rik	Dvwa mRNA for double von Willebrand factor A domains	2.66	Down	0.00371205	0.0512438
Clybl	Citrate lyase beta like, mRNA (cDNA clone MGC:32507 IMAGE:5064709)	2.66	Down	0.000712046	0.0358021
Timeless	Timeless homolog (Drosophila), mRNA (cDNA clone IMAGE:4924460)	2.66	Down	0.0179079	0.0923459
Hcn4	Hyperpolarization-activated, cyclic nucleotide-gated K+ 4, mRNA (cDNA clone MGC:189995 IMAGE:9088182)	2.66	Down	0.0126344	0.0793395
93713	protocadherin gamma subfamily A, 5	2.66	Down	0.000400049	0.033143
Tapbp	Zinc finger and BTB domain containing 22, mRNA (cDNA clone MGC:30544 IMAGE:5043642)	2.66	Down	0.00406968	0.0525788
Nr1i3	Nuclear receptor subfamily 1, group I, member 3, mRNA (cDNA clone IMAGE:5052215)	2.66	Down	0.0372499	0.135944
93722	protocadherin gamma subfamily A, 10	2.66	Down	0.000394674	0.0331142
93715	protocadherin gamma subfamily A, 7	2.66	Down	0.000355143	0.0328458
Ppp1r3d	Protein phosphatase 1, regulatory subunit 3D (Ppp1r3d), mRNA	2.65	Down	0.0272055	0.11382
Pdpn	Podoplanin, mRNA (cDNA clone MGC:36068 IMAGE:4985288)	2.65	Down	0.00844161	0.0665254
Nos2	Strain ICR inducible nitric oxide synthase (Nos2)	2.65	Down	0.00401174	0.0524435
Pcdhga1	Protocadherin gamma subfamily A, 1 (Pcdhga1), mRNA	2.65	Down	0.000388153	0.0328458
Lrat	Lecithin-retinol acyltransferase (phosphatidylcholine-retinol-O-acyltransferase) (Lrat), mRNA	2.65	Down	0.0135956	0.0819657
93712	protocadherin gamma subfamily A, 4	2.65	Down	0.000426201	0.0333996
Ccdc3	Coiled-coil domain containing 3 (Ccdc3), mRNA	2.65	Down	0.00799069	0.0654172
A4galt	Alpha 1,4-galactosyltransferase, mRNA (cDNA clone MGC:170472 IMAGE:8861867)	2.65	Down	0.00509318	0.0559704
Vwa1	Von Willebrand factor A domain containing 1, mRNA (cDNA clone MGC:37507 IMAGE:4985003)	2.65	Down	0.00919305	0.0689449
93723	protocadherin gamma subfamily A, 11	2.65	Down	0.000314673	0.03284
Kcnrg	Potassium channel regulator, mRNA (cDNA clone MGC:198702 IMAGE:9054283)	2.65	Down	0.00634952	0.0603259
Col9a3	Collagen, type IX, alpha 3, mRNA (cDNA clone MGC:32160 IMAGE:5003028)	2.65	Down	0.0154771	0.0864453
100042862	PREDICTED: Mus musculus similar to Unknown (protein for IMAGE:4910858) (LOC100042862), mRNA	2.65	Down	0.000440045	0.0336701
Tnfaip8l1	Tumor necrosis factor, alpha-induced protein 8-like 1, mRNA (cDNA clone MGC:35739 IMAGE:5324284)	2.64	Down	0.00246754	0.0455354
93700	protocadherin gamma subfamily B, 2	2.64	Down	0.000468144	0.0338746
93716	protocadherin gamma subfamily A, 8	2.64	Down	0.000406338	0.0333996
93711	protocadherin gamma subfamily A, 3	2.64	Down	0.00034387	0.0328458
93702	protocadherin gamma subfamily B, 5	2.64	Down	0.000506566	0.0341883
Mef2c	Myocyte enhancer factor 2C, mRNA (cDNA clone MGC:46981 IMAGE:4500786)	2.64	Down	4.01142e-05	0.0314293
Pcdhga12	Protocadherin gamma subfamily A, 10, mRNA (cDNA clone MGC:40648 IMAGE:5400956)	2.64	Down	0.000362139	0.0328458
93708	protocadherin gamma subfamily C, 5	2.64	Down	0.000382671	0.0328458
93714	protocadherin gamma subfamily A, 6	2.64	Down	0.000395026	0.0331142
9030205A07Rik	RIKEN cDNA 9030205A07 Gene (9030205A07Rik), mRNA	2.64	Down	0.0246306	0.109066
93707	protocadherin gamma subfamily C, 4	2.64	Down	0.000404206	0.0333874
93717	protocadherin gamma subfamily A, 9	2.63	Down	0.0003682	0.0328458
Satb1	Special AT-rich sequence binding protein 1, mRNA (cDNA clone MGC:18461 IMAGE:4164993)	2.63	Down	0.00225824	0.0442004
Agpat4	1-acylglycerol-3-phosphate O-acyltransferase 4 (lysophosphatidic acid acyltransferase, delta) (Agpat4), mRNA	2.63	Down	0.00790926	0.0652573
93701	protocadherin gamma subfamily B, 4	2.63	Down	0.000493276	0.034117
Stxbp1	Syntaxin binding protein 1, mRNA (cDNA clone MGC:30503 IMAGE:4480978)	2.63	Down	0.000726853	0.035884
Itga9	Integrin alpha 9 (Itga9), transcript variant 1, mRNA	2.63	Down	0.00193899	0.04265
Dexi	Dexamethasone-induced transcript, mRNA (cDNA clone MGC:28993 IMAGE:4910742)	2.63	Down	0.0381283	0.137753
Cenpp	Mus musculus, clone IMAGE:5347323, mRNA	2.63	Down	0.00363348	0.0509376
Sema3g	Sema domain, immunoglobulin domain (Ig), short basic domain, secreted, (semaphorin) 3G, mRNA (cDNA clone MGC:143915 IMAGE:400	2.62	Down	0.00623892	0.0598188
Sgtb	Small glutamine-rich tetratricopeptide repeat (TPR)-containing, beta (Sgtb), mRNA	2.62	Down	0.00227753	0.0442004
Cyp51	Cytochrome P450, family 51, mRNA (cDNA clone MGC:19072 IMAGE:4193738)	2.62	Down	0.0010247	0.0368406
93703	protocadherin gamma subfamily B, 6	2.62	Down	0.000546245	0.0347733
Plod1	Procollagen-lysine, 2-oxoglutarate 5-dioxygenase 1, mRNA (cDNA clone MGC:8124 IMAGE:3589182)	2.62	Down	0.0307423	0.12174
Slc25a2	Mutant ornithine transporter 2 (Ornt2)	2.61	Down	0.0334681	0.127351
Gpr183	G protein-coupled receptor 183 (Gpr183), mRNA	2.61	Down	0.00800925	0.0654337
1810011H11Rik	PREDICTED: Mus musculus RIKEN cDNA 1810011H11 gene, transcript variant 1 (1810011H11Rik), mRNA	2.61	Down	0.00583305	0.0584826
Elmo1	Engulfment and cell motility 1, ced-12 homolog (C. elegans), mRNA (cDNA clone MGC:30786 IMAGE:3990906)	2.61	Down	0.00147771	0.0389994
Lpl	Lipoprotein lipase, mRNA (cDNA clone MGC:5666 IMAGE:3584788)	2.61	Down	0.0121355	0.0778036
Pmf1	Polyamine-modulated factor 1, mRNA (cDNA clone MGC:46783 IMAGE:4952550)	2.61	Down	0.0036826	0.0511809
Cd83	CD83	2.61	Down	0.0026404	0.0464183
93704	protocadherin gamma subfamily B, 7	2.61	Down	0.000465377	0.0338746
Gyltl1b	Glycosyltransferase-like 1B, mRNA (cDNA clone IMAGE:5068548)	2.61	Down	0.000839763	0.0361934
Mamld1	Mastermind-like domain containing 1, mRNA (cDNA clone MGC:198722 IMAGE:9054303)	2.6	Down	0.0057355	0.0581289
Inpp5d	Inositol phosphatase s-SHIPD183 (ShipD183)	2.6	Down	0.00440905	0.0543173
Apaf1	Apoptotic peptidase activating factor 1 (Apaf1), transcript variant 2, mRNA	2.6	Down	0.000823076	0.0361934
Rnf43	Ring finger protein 43, mRNA (cDNA clone IMAGE:5025887)	2.6	Down	0.00305767	0.0488135
Lamc2	Laminin gamma2 chain	2.6	Down	0.000167154	0.03284
F2r	Coagulation factor II (thrombin) receptor, mRNA (cDNA clone MGC:28086 IMAGE:3962777)	2.6	Down	0.00119039	0.0371781
Pik3r6	Phosphoinositide-3-kinase, regulatory subunit 6, mRNA (cDNA clone MGC:38644 IMAGE:5356085)	2.6	Down	0.00571991	0.0581289
2610002D18Rik	RIKEN cDNA 2610002D18 gene, mRNA (cDNA clone MGC:169895 IMAGE:8861290)	2.6	Down	0.0324478	0.125278
Il1r1	Interleukin 1 receptor, type I (Il1r1), transcript variant 1, mRNA	2.6	Down	0.00714677	0.0628125
93699	protocadherin gamma subfamily B, 1	2.59	Down	0.00042533	0.0333996
Adora1	Adenosine A1 receptor, mRNA (cDNA clone IMAGE:4975930)	2.59	Down	0.000797279	0.0361934
Ppfia3	Liprin-alpha 3 (ppfia3)	2.59	Down	0.00270977	0.0467993
Samhd1	SAM domain and HD domain, 1, mRNA (cDNA clone MGC:14068 IMAGE:4037046)	2.59	Down	0.00456748	0.0546902
Pion	Pigeon homolog (Drosophila), mRNA (cDNA clone IMAGE:4506923)	2.59	Down	0.00212203	0.0433448
4930503L19Rik	RIKEN cDNA 4930503L19 gene, mRNA (cDNA clone IMAGE:4505701)	2.58	Down	0.0186257	0.0940665
Rasgrp3	RasGRP3	2.58	Down	0.0036822	0.0511809
Fam55c	Family with sequence similarity 55, member C, mRNA (cDNA clone MGC:183882 IMAGE:9087882)	2.58	Down	0.00352658	0.050597
S1pr3	Sphingosine-1-phosphate receptor 3 (S1pr3), mRNA	2.58	Down	0.00353819	0.050597
Ccl3	Chemokine (C-C motif) ligand 3 (Ccl3), mRNA	2.58	Down	4.33431e-05	0.0314293
Kifc3	Kinesin family member C3, mRNA (cDNA clone IMAGE:5008217)	2.58	Down	0.00111025	0.0370105
6530401N04Rik	RIKEN cDNA 6530401N04 gene, mRNA (cDNA clone MGC:107597 IMAGE:6760937)	2.57	Down	0.00500079	0.0557268
Itga4	Integrin alpha 4 (Itga4), mRNA	2.57	Down	0.00308901	0.0489141
Dlgap1	Discs, large (Drosophila) homolog-associated protein 1 (Dlgap1), transcript variant 2, mRNA	2.57	Down	0.0127171	0.0793957
Nqo1	NAD(P)H dehydrogenase, quinone 1 (Nqo1), mRNA	2.57	Down	0.00557166	0.0576883
Mfsd4	Major facilitator superfamily domain containing 4 (Mfsd4), transcript variant b, mRNA	2.57	Down	0.00144816	0.0387866
Prnp	Prion protein, mRNA (cDNA clone MGC:6164 IMAGE:3583938)	2.57	Down	0.0129522	0.0800596
Tm7sf2	Transmembrane 7 superfamily member 2, mRNA (cDNA clone MGC:25957 IMAGE:4239159)	2.57	Down	0.000569008	0.0347733
Slfn10	Schlafen 10, mRNA (cDNA clone IMAGE:40060828)	2.57	Down	0.0101622	0.0714975
Lmo1	LIM domain only 1 (Lmo1), mRNA	2.57	Down	0.02185	0.102581
Sult1a1	Sulfotransferase family 1A, phenol-preferring, member 1 (Sult1a1), mRNA	2.57	Down	0.00203317	0.043062
Lypd1	Ly6/Plaur domain containing 1 (Lypd1), mRNA	2.56	Down	0.0274744	0.114322
Sec14l2	SEC14-like 2 (S. cerevisiae) (Sec14l2), mRNA	2.56	Down	0.00457337	0.0546902
Slamf1	Type I membrane receptor SLAM1 (Slam)	2.56	Down	0.00490408	0.0554067
A630033H20Rik	RIKEN cDNA A630033H20 gene (A630033H20Rik), transcript variant 3, mRNA	2.56	Down	0.000567931	0.0347733
Mnd1	Meiotic nuclear divisions 1 homolog (S. cerevisiae), mRNA (cDNA clone MGC:29216 IMAGE:5035682)	2.56	Down	0.0148227	0.085471
Tcrg-C	T-cell receptor gamma, constant region, mRNA (cDNA clone MGC:6230 IMAGE:3495512)	2.56	Down	0.0429539	0.148676
Stab1	Stabilin 1, mRNA (cDNA clone IMAGE:4983573)	2.56	Down	0.00134638	0.038741
ENSMUSG00000052143	PREDICTED: Mus musculus predicted gene, ENSMUSG00000052143 (ENSMUSG00000052143), mRNA	2.56	Down	0.0326534	0.125543
Npas4	Neuronal PAS domain protein 4 (Npas4), mRNA	2.56	Down	0.00559445	0.0577411
Ifih1	Interferon induced with helicase C domain 1 (Ifih1), mRNA	2.56	Down	0.00940448	0.069432
Abcg2	Breast cancer resistance protein 1 (Bcrp1)	2.55	Down	0.00249962	0.0457455
Zfp473	Zinc finger protein 473, mRNA (cDNA clone MGC:106587 IMAGE:30614720)	2.55	Down	0.00638337	0.0603259
Fgd5	FYVE, RhoGEF and PH domain containing 5, mRNA (cDNA clone MGC:183697 IMAGE:9087697)	2.55	Down	0.00257999	0.0461181
Prkar1b	Protein kinase, cAMP dependent regulatory, type I beta, mRNA (cDNA clone MGC:18526 IMAGE:3674751)	2.55	Down	0.00283451	0.0475406
Lyl1	Lymphoblastomic leukemia 1, mRNA (cDNA clone MGC:11650 IMAGE:3598911)	2.55	Down	0.00156286	0.0400239
100039202	ubiquitin-activating enzyme E1, Chr Y 1 pseudogene	2.55	Down	0.00112982	0.0370105
Rasgrf2	RAS protein-specific guanine nucleotide-releasing factor 2 (Rasgrf2), mRNA	2.55	Down	0.023782	0.106951
Obfc1	Oligonucleotide/oligosaccharide-binding fold containing 1, mRNA (cDNA clone MGC:36235 IMAGE:5012064)	2.55	Down	0.00517323	0.0562028
Plod2	Procollagen lysine, 2-oxoglutarate 5-dioxygenase 2, mRNA (cDNA clone MGC:29312 IMAGE:5007509)	2.54	Down	0.00282809	0.0475018
Hyal1	Hyaluronoglucosaminidase 1, mRNA (cDNA clone MGC:13843 IMAGE:3990455)	2.54	Down	0.000313792	0.03284
Lrrc15	Leucine rich repeat containing 15 (Lrrc15), mRNA	2.54	Down	0.00147302	0.0389994
Zscan10	Zinc finger and SCAN domain containing 10, mRNA (cDNA clone MGC:179222 IMAGE:9054214)	2.54	Down	0.0385996	0.138921
Aspm	Abnormal spindle (Asp)	2.54	Down	0.00678877	0.0617597
Ldlr	Low density lipoprotein receptor, mRNA (cDNA clone MGC:29127 IMAGE:5052599)	2.54	Down	0.00092997	0.0364494
Rgl1	Ral guanine nucleotide dissociation stimulator,-like 1, mRNA (cDNA clone MGC:18430 IMAGE:4241244)	2.53	Down	0.0012839	0.0381953
Oas3	2-5 oligoadenylate synthetase 3 (Oas3), mRNA	2.53	Down	0.0057647	0.0581959
Sema4c	Sema domain, immunoglobulin domain (Ig), transmembrane domain (TM) and short cytoplasmic domain, (semaphorin) 4C (Sema4c), mR	2.53	Down	0.00165607	0.040661
EG432676	PREDICTED: Mus musculus predicted gene, EG432676 (EG432676), mRNA	2.52	Down	0.00852087	0.0666168
Parp9	Poly (ADP-ribose) polymerase family, member 9, mRNA (cDNA clone IMAGE:3595501)	2.52	Down	0.00310138	0.0489141
Tlr3	Toll-like receptor 3 (Tlr3), mRNA	2.52	Down	0.0149868	0.0856464
F8	Coagulation factor VIII (F8), mRNA	2.52	Down	0.012112	0.0777395
5730469M10Rik	RIKEN cDNA 5730469M10 gene (5730469M10Rik), mRNA	2.51	Down	0.000957147	0.0364885
She	Src homology 2 domain-containing transforming protein E, mRNA (cDNA clone MGC:130415 IMAGE:40058814)	2.51	Down	0.00410246	0.0527751
2004-09-01	Septin 4 (Sept4), mRNA	2.51	Down	0.00908862	0.0686324
Fam105a	Family with sequence similarity 105, member A (Fam105a), mRNA	2.51	Down	0.0045394	0.0546525
Rbpms2	RNA binding protein with multiple splicing 2 (Rbpms2), mRNA	2.51	Down	0.00123358	0.0375929
Gpr125	G protein-coupled receptor 125, mRNA (cDNA clone IMAGE:5006570)	2.51	Down	0.00305287	0.0488135
Adap2	ArfGAP with dual PH domains 2, mRNA (cDNA clone MGC:36547 IMAGE:4951680)	2.51	Down	0.000911654	0.0361934
Trat1	T cell receptor interacting molecule (Trim gene)	2.51	Down	0.00334317	0.0498431
Qdpr	Quinoid dihydropteridine reductase (Qdpr), mRNA	2.51	Down	0.00449415	0.0546503
Gins1	GINS complex subunit 1 (Psf1 homolog), mRNA (cDNA clone MGC:41228 IMAGE:3466154)	2.51	Down	0.00626079	0.059904
Gdf15	Growth/differentiation factor-15 (Gdf15)	2.51	Down	0.0281698	0.115995
Acvrl1	Activin A receptor, type II-like 1, mRNA (cDNA clone MGC:13970 IMAGE:3982004)	2.5	Down	0.000710799	0.0358021
Asb2	Ankyrin repeat and SOCS box-containing 2 (Asb2), mRNA	2.5	Down	0.0011586	0.0371391
Gpr116	G protein-coupled receptor 116 (Gpr116), mRNA	2.5	Down	0.00407129	0.0525788
Fut2	Fucosyltransferase 2 (Fut2), mRNA	2.5	Down	0.000729117	0.035884
Csn1s1	Casein alpha s1, mRNA (cDNA clone MGC:6321 IMAGE:2812523)	2.5	Down	0.00353336	0.050597
Ppp2r2b	Protein phosphatase 2A regulatory PR55/B beta.2 splice variant mRNA, complete cds; alternatively spliced	2.5	Down	0.0192029	0.0956427
Jam2	Junction adhesion molecule 2, mRNA (cDNA clone MGC:41518 IMAGE:1195543)	2.5	Down	0.00508397	0.0559621
Ramp2	Receptor (calcitonin) activity modifying protein 2 (Ramp2), mRNA	2.5	Down	9.83283e-05	0.0314293
Fam101b	PREDICTED: Mus musculus RIKEN cDNA 1500005K14 gene (1500005K14Rik), mRNA	2.49	Down	0.00221187	0.0439057
Ephb1	Eph receptor B1, mRNA (cDNA clone MGC:66513 IMAGE:6821724)	2.49	Down	0.0182558	0.0931508
671535	poly (ADP-ribose) polymerase family, member 10	2.49	Down	0.00601885	0.0589132
Ephx3	Abhydrolase domain containing 9, mRNA (cDNA clone MGC:175684 IMAGE:40131100)	2.49	Down	0.00229947	0.0443406
Ptprb	Protein tyrosine phosphatase, receptor type, B (Ptprb), mRNA	2.49	Down	0.00473214	0.0548212
St8sia6	ST8 alpha-N-acetyl-neuraminide alpha-2,8-sialyltransferase 6 (St8sia6), mRNA	2.49	Down	0.0295536	0.119297
Lmx1b	LIM homeobox transcription factor 1 beta (Lmx1b), mRNA	2.49	Down	0.0143715	0.0842171
4932418E24Rik	RIKEN cDNA 4932418E24 gene (4932418E24Rik), mRNA	2.48	Down	0.0447283	0.150674
Incenp	Inner centromere protein (Incenp), mRNA	2.48	Down	0.00131135	0.0384574
Tm4sf1	Transmembrane 4 superfamily member 1 (Tm4sf1), mRNA	2.48	Down	0.012983	0.080117
Slc16a3	Solute carrier family 16 (monocarboxylic acid transporters), member 3 (Slc16a3), mRNA	2.48	Down	0.0071364	0.0627806
Plekhb1	Pleckstrin homology domain containing, family B (evectins) member 1, mRNA (cDNA clone MGC:35994 IMAGE:5369461)	2.48	Down	0.0162137	0.088491
2010002N04Rik	RIKEN cDNA 2010002N04 gene (2010002N04Rik), mRNA	2.48	Down	7.64068e-05	0.0314293
Csn3	Casein kappa, mRNA (cDNA clone IMAGE:3709407)	2.48	Down	0.00554677	0.0576564
Nrarp	Notch-regulated ankyrin repeat protein (Nrarp), mRNA	2.47	Down	0.0032796	0.049636
Acpl2	Acid phosphatase-like 2 (Acpl2), mRNA	2.47	Down	0.00228819	0.0442463
Dgkk	Diacylglycerol kinase kappa, mRNA (cDNA clone MGC:92983 IMAGE:6852516)	2.47	Down	0.0485453	0.159347
Csn2	Casein beta, mRNA (cDNA clone MGC:13902 IMAGE:3670372)	2.47	Down	0.00159123	0.0403232
Col15a1	Collagen, type XV, alpha 1 (Col15a1), mRNA	2.47	Down	0.00482086	0.0550375
620787		2.47	Down	0.00469906	0.0547716
Tulp3	Tubby-like protein 3 (Tulp3), mRNA	2.47	Down	0.000751263	0.0361863
Slc1a3	Solute carrier family 1 (glial high affinity glutamate transporter), member 3 (Slc1a3), mRNA	2.47	Down	0.0049599	0.055565
Tagln	Transgelin, mRNA (cDNA clone MGC:6045 IMAGE:3600413)	2.47	Down	0.014267	0.083925
Lhx8	LIM-homeodomain protein	2.47	Down	0.00500402	0.0557268
Trpm3	Transient receptor potential cation channel, subfamily M, member 3, mRNA (cDNA clone MGC:176374 IMAGE:9056025)	2.47	Down	0.00699577	0.0623655
Atp1b2	ATPase, Na+/K+ transporting, beta 2 polypeptide (Atp1b2), mRNA	2.46	Down	0.00809473	0.065698
Layn	Layilin, mRNA (cDNA clone MGC:161835 IMAGE:40140447)	2.46	Down	0.02382	0.107001
Dll1	Delta-like 1 (Drosophila) (Dll1), mRNA	2.46	Down	0.00127968	0.0381891
Ggta1	Alpha-1,3-galactosyltransferase gene	2.46	Down	0.00186174	0.0421228
AA467197	Expressed sequence AA467197 (AA467197), mRNA	2.46	Down	0.00428668	0.0537654
Nrg1	Neuregulin 1, mRNA (cDNA clone MGC:184026 IMAGE:9088026)	2.46	Down	0.00459311	0.0546902
Tex15	Testis expressed gene 15 (Tex15), mRNA	2.46	Down	0.00708088	0.0626591
Gfra1	Glial cell line derived neurotrophic factor family receptor alpha 1 (Gfra1), mRNA	2.45	Down	0.00329854	0.049636
Ctla2a	Cytotoxic T lymphocyte-associated protein 2 alpha, mRNA (cDNA clone MGC:41186 IMAGE:1244311)	2.45	Down	0.00014317	0.03284
Pilra	Paired immunoglobin-like type 2 receptor alpha (Pilra), mRNA	2.45	Down	0.0108958	0.0742401
Parp8	Poly (ADP-ribose) polymerase family, member 8, mRNA (cDNA clone MGC:12129 IMAGE:3710450)	2.45	Down	0.0227862	0.10468
100041274	predicted gene 3245	2.45	Down	0.00585606	0.0585415
Pank1	Pantothenate kinase 1 alpha (Pank1)	2.45	Down	0.0112763	0.0756876
Psrc1	Proline/serine-rich coiled-coil 1, mRNA (cDNA clone MGC:29281 IMAGE:3963608)	2.45	Down	0.0247721	0.10957
Unc45b	Unc-45 homolog B (C. elegans), mRNA (cDNA clone MGC:91090 IMAGE:30429260)	2.44	Down	0.0192761	0.0958049
Cyb5b	Cytochrome b5 type B (Cyb5b), nuclear gene encoding mitochondrial protein, mRNA	2.44	Down	0.000880623	0.0361934
Prcp	Prolylcarboxypeptidase (angiotensinase C), mRNA (cDNA clone IMAGE:4222343)	2.44	Down	0.00260847	0.0462638
Ncapg2	Non-SMC condensin II complex, subunit G2 (Ncapg2), mRNA	2.44	Down	0.0196021	0.0967887
Asap3	ArfGAP with SH3 domain, ankyrin repeat and PH domain 3 (Asap3), mRNA	2.44	Down	0.00410688	0.0528074
Ccdc109b	Coiled-coil domain containing 109B (Ccdc109b), mRNA	2.44	Down	0.0375451	0.136593
100044021	similar to MHC class Ib antigen	2.44	Down	0.0336525	0.127742
Prkcc	Protein kinase C, gamma (Prkcc), mRNA	2.43	Down	0.0035884	0.0508421
Zbtb5	Transcription factor ZNF-POZ	2.43	Down	0.0163911	0.0890755
Aox3l1	Aldehyde oxidase 3-like 1, mRNA (cDNA clone MGC:183737 IMAGE:9087737)	2.43	Down	0.0326211	0.125535
Derl3	Der1-like domain family, member 3 (Derl3), mRNA	2.43	Down	0.0323134	0.12508
Itpkb	Inositol 1,4,5-trisphosphate 3-kinase B, mRNA (cDNA clone MGC:189961 IMAGE:9088148)	2.43	Down	0.00237844	0.0449549
Stard4	Strain C57BL/6 StAR-related lipid transfer protein 4 (Stard4)	2.43	Down	0.00737313	0.0637956
Aim2	Absent in melanoma 2, mRNA (cDNA clone MGC:7442 IMAGE:3489512)	2.43	Down	0.00215451	0.0435837
Slc25a45	Solute carrier family 25, member 45 (Slc25a45), mRNA	2.42	Down	0.00038733	0.0328458
Naaa	N-acylethanolamine acid amidase (Naaa), mRNA	2.42	Down	0.00388774	0.052167
Cdc25b	Cell division cycle 25 homolog B (S. pombe) (Cdc25b), transcript variant 1, mRNA	2.42	Down	0.00791271	0.0652602
Bmp5	Bone morphogenetic protein 5 (Bmp5), mRNA	2.42	Down	0.012031	0.0775718
Cdc6	Cell division cycle 6 homolog (S. cerevisiae) (Cdc6), transcript variant 1, mRNA	2.42	Down	0.0482942	0.158806
Igf2	Insulin-like growth factor 2 (Igf2), transcript variant 1, mRNA	2.42	Down	2.71495e-05	0.0314293
Gimap3	GTPase, IMAP family member 3, mRNA (cDNA clone IMAGE:1226700)	2.42	Down	0.00030836	0.03284
Fam71a	GARI-L4 mRNA for Golgi-associated Rab2B interactor-like 4	2.42	Down	0.00892543	0.0681688
Hnmt	Histamine N-methyltransferase, mRNA (cDNA clone MGC:41227 IMAGE:1546890)	2.42	Down	0.018223	0.0930692
Eya2	Eyes absent 2 homolog (Drosophila), mRNA (cDNA clone MGC:5883 IMAGE:3497245)	2.42	Down	0.000818965	0.0361934
Gpr68	G protein-coupled receptor 68, mRNA (cDNA clone MGC:144863 IMAGE:40106886)	2.42	Down	0.00822092	0.0659939
Krt14	Keratin 14 (Krt14), mRNA	2.42	Down	0.00712035	0.0627675
Mvk	Mevalonate kinase, mRNA (cDNA clone MGC:6660 IMAGE:3498140)	2.41	Down	0.00183801	0.0419289
Rps6kl1	Ribosomal protein S6 kinase-like 1 (Rps6kl1), mRNA	2.41	Down	0.029255	0.118471
Faim3	Strain BALB/c regulator of Fas-induced apoptosis (Toso)	2.41	Down	0.0210038	0.100206
Dusp2	Dual specificity phosphatase 2 (Dusp2), mRNA	2.41	Down	0.000673586	0.0358021
Cttnbp2	Cortactin binding protein 2, mRNA (cDNA clone MGC:176369 IMAGE:9056020)	2.41	Down	0.0375749	0.13661
C1qtnf6	C1q and tumor necrosis factor related protein 6 (C1qtnf6), mRNA	2.41	Down	0.00328063	0.049636
Gsg2	Germ cell-specific gene 2 (Gsg2), mRNA	2.41	Down	0.0403299	0.14283
Ttc12	Tetratricopeptide repeat domain 12, mRNA (cDNA clone MGC:67683 IMAGE:4974294)	2.4	Down	0.0162173	0.088491
Sardh	Sarcosine dehydrogenase (Sardh), nuclear gene encoding mitochondrial protein, mRNA	2.4	Down	0.00680572	0.0617649
Cbr2	Carbonyl reductase 2, mRNA (cDNA clone MGC:18465 IMAGE:4219349)	2.4	Down	0.00768624	0.0646046
1600021P15Rik	RIKEN cDNA 1600021P15 gene, mRNA (cDNA clone MGC:103296 IMAGE:30735763)	2.4	Down	0.000543605	0.0347733
Tspan12	Tetraspanin 12, mRNA (cDNA clone MGC:25702 IMAGE:3674585)	2.4	Down	0.0346444	0.130109
Slc38a3	Solute carrier family 38, member 3 (Slc38a3), mRNA	2.4	Down	0.00186552	0.0421395
Cd244	CD244 natural killer cell receptor 2B4 (Cd244), mRNA	2.4	Down	0.0207645	0.0996488
Tspan5	Tetraspanin 5 (Tspan5), mRNA	2.4	Down	0.00280704	0.0473042
Naip2	Clone 21 neuronal apoptosis inhibitory protein (Naip)	2.4	Down	0.0212629	0.101027
Prc1	Protein regulator of cytokinesis 1 (Prc1), mRNA	2.4	Down	0.0106802	0.0735523
Plk1	Dynactin 5, mRNA (cDNA clone MGC:19347 IMAGE:4235312)	2.4	Down	0.00851577	0.0666168
Metrn	Meteorin, glial cell differentiation regulator, mRNA (cDNA clone IMAGE:4222131)	2.4	Down	0.0179538	0.0924279
Tpm1	Tropomyosin 1, alpha (Tpm1), mRNA	2.39	Down	0.000270171	0.03284
Bzrap1	Benzodiazapine receptor associated protein 1, mRNA (cDNA clone IMAGE:6400807)	2.39	Down	0.0145904	0.0848232
Parvb	Parvin, beta (Parvb), mRNA	2.39	Down	0.0268849	0.11314
Fbxl15	F-box and leucine-rich repeat protein 15 (Fbxl15), mRNA	2.39	Down	0.0332151	0.126749
Tshz2	Teashirt zinc finger family member 2, mRNA (cDNA clone IMAGE:1067302)	2.39	Down	0.00116768	0.0371391
Myo7a	Myosin VIIA (Myo7a), mRNA	2.39	Down	0.000297451	0.03284
F730047E07Rik	RIKEN cDNA F730047E07 gene, mRNA (cDNA clone IMAGE:5320271)	2.39	Down	0.00464555	0.0546902
Nqo2	NAD(P)H dehydrogenase, quinone 2, mRNA (cDNA clone MGC:41088 IMAGE:1225122)	2.39	Down	0.00234345	0.044752
Tapbpl	TAP binding protein-like (Tapbpl), mRNA	2.39	Down	0.0173288	0.0909707
Mvd	Mevalonate (diphospho) decarboxylase (Mvd), mRNA	2.39	Down	0.0157478	0.087238
Fras1	Fras1 protein	2.39	Down	0.0279226	0.115269
Mfap2	Microfibrillar-associated protein 2, mRNA (cDNA clone MGC:31010 IMAGE:5249342)	2.38	Down	0.0224193	0.103892
Nudt19	Nudix (nucleoside diphosphate linked moiety X)-type motif 19 (Nudt19), mRNA	2.38	Down	0.0287086	0.117254
Sema3f	Sema domain, immunoglobulin domain (Ig), short basic domain, secreted, (semaphorin) 3F, mRNA (cDNA clone MGC:13813 IMAGE:4219	2.38	Down	0.0340071	0.128501
Ccl2	Strain NOD/LtJ small inducible cytokine A2 precursor (Scya2)	2.38	Down	0.014848	0.085471
Hmgn3	High mobility group nucleosomal binding domain 3 (Hmgn3), transcript variant 1, mRNA	2.38	Down	0.00563369	0.0578211
Nt5c3	5-nucleotidase, cytosolic III, mRNA (cDNA clone MGC:46779 IMAGE:4018956)	2.38	Down	0.0111231	0.0751435
Slc38a1	Solute carrier family 38, member 1, mRNA (cDNA clone MGC:40934 IMAGE:5375319)	2.38	Down	0.00664906	0.061229
Ptrf	Polymerase I and transcript release factor (Ptrf), mRNA	2.38	Down	0.010956	0.0744377
Cpm	Carboxypeptidase M (Cpm), mRNA	2.38	Down	0.00241376	0.0453129
Dnajc9	DnaJ (Hsp40) homolog, subfamily C, member 9 (Dnajc9), mRNA	2.38	Down	0.0083975	0.0664719
Ifitm2	Fragilis R	2.38	Down	0.0276799	0.114746
E330016A19Rik	CDNA clone IMAGE:3603540	2.38	Down	0.0291939	0.118311
Sh3bgrl2	SH3 domain binding glutamic acid-rich protein like 2, mRNA (cDNA clone MGC:46986 IMAGE:5008777)	2.38	Down	0.0100232	0.0712985
16017	immunoglobulin heavy constant gamma 1 (G1m marker)	2.37	Down	0.0138982	0.0829929
Dcp2	DCP2 decapping enzyme homolog (S. cerevisiae) (Dcp2), mRNA	2.37	Down	0.00931009	0.0691777
Dclk2	Doublecortin-like kinase 2 (Dclk2), mRNA	2.37	Down	0.00509597	0.0559788
Gcom1	GRINL1A complex locus, mRNA (cDNA clone MGC:170705 IMAGE:8862100)	2.37	Down	0.00489583	0.0554067
Itgae	Integrin alpha E, epithelial-associated (Itgae), transcript variant 1, mRNA	2.37	Down	0.00122411	0.0374975
Synpo	Putative synaptopodin, (ORF1)	2.37	Down	0.00126671	0.0379628
Naga	N-acetyl galactosaminidase, alpha, mRNA (cDNA clone MGC:13811 IMAGE:4019197)	2.37	Down	0.0024684	0.0455354
Evi1	Evi-1 transcription factor splice variant delta 105	2.37	Down	0.00305183	0.0488135
Mid1ip1	Mid1 interacting protein 1 (gastrulation specific G12-like (zebrafish)), mRNA (cDNA clone MGC:18710 IMAGE:4215464)	2.37	Down	0.0159788	0.087841
100038895		2.37	Down	0.0434554	0.149633
16635	killer cell lectin-like receptor, subfamily A, member 4	2.37	Down	0.0434554	0.149633
Acat1	Acetyl-CoA acetyltransferase (Acat1 gene)	2.37	Down	0.00339777	0.0500012
Podn	Podocan, mRNA (cDNA clone MGC:106502 IMAGE:30609151)	2.36	Down	0.00146471	0.0389712
Sema4a	Sema domain, immunoglobulin domain (Ig), transmembrane domain (TM) and short cytoplasmic domain, (semaphorin) 4A, mRNA (cDNA	2.36	Down	0.0107716	0.0738691
Sdhb	Succinate dehydrogenase complex, subunit B, iron sulfur (Ip), mRNA (cDNA clone MGC:19177 IMAGE:4225025)	2.36	Down	0.00587125	0.0585585
Lcat	Lecithin cholesterol acyltransferase, mRNA (cDNA clone MGC:25630 IMAGE:4212194)	2.36	Down	0.00376502	0.0515026
Gzma	Granzyme A (Gzma), mRNA	2.36	Down	0.000862028	0.0361934
Chst11	Carbohydrate sulfotransferase 11 (Chst11), mRNA	2.36	Down	0.00301189	0.0486526
Aass	CDNA fis, clone TRACH2010974,highly similar to Mus musculus mRNA encoding lysine-ketoglutarate reductase/saccharopine dehydro	2.36	Down	0.00500938	0.0557268
Pde1a	Phosphodiesterase 1A, calmodulin-dependent (Pde1a), mRNA	2.36	Down	0.0406905	0.143689
Clic4	Intracellular chloride channel protein (Clic) mRNA, nuclear gene encoding mitochondrial protein	2.36	Down	0.000865417	0.0361934
Snx10	Sorting nexin 10 (Snx10), transcript variant 1, mRNA	2.36	Down	0.00497991	0.0556315
Zc3h12d	Zinc finger CCCH type containing 12D, mRNA (cDNA clone MGC:132956 IMAGE:40062049)	2.36	Down	0.0215376	0.101768
Hs3st3a1	Heparan sulfate (glucosamine) 3-O-sulfotransferase 3A1, mRNA (cDNA clone MGC:106586 IMAGE:6400013)	2.35	Down	0.0207375	0.0995635
Tns1	Tensin 1, mRNA (cDNA clone IMAGE:4235243)	2.35	Down	0.00112219	0.0370105
Zbp1	Z-DNA binding protein 1, mRNA (cDNA clone MGC:28261 IMAGE:4007636)	2.35	Down	0.00630139	0.060064
Alpl	Alkaline phosphatase	2.35	Down	0.00206524	0.043062
547385	similar to serologically defined colon cancer antigen 13	2.35	Down	0.000488545	0.034117
Disp2	Dispatched homolog 2 (Drosophila) (Disp2), mRNA	2.35	Down	0.0138018	0.0827539
Cnp	2,3-cyclic nucleotide 3 phosphodiesterase, mRNA (cDNA clone MGC:18578 IMAGE:3669076)	2.35	Down	2.7519e-05	0.0314293
Itgal	Strain DBA/2J integrin alpha L (Itgal)	2.34	Down	0.0074784	0.0640539
Opcml	Opioid binding protein/cell adhesion molecule-like, mRNA (cDNA clone MGC:99974 IMAGE:30542711)	2.34	Down	0.00534633	0.0569262
Psd2	Pleckstrin and Sec7 domain containing 2 (Psd2), mRNA	2.34	Down	0.00414041	0.052988
D0H4S114	DNA segment, human D4S114 (D0H4S114), transcript variant 1, mRNA	2.34	Down	0.000175825	0.03284
Il18bp	Interleukin 18 binding protein, mRNA (cDNA clone MGC:25760 IMAGE:4007411)	2.34	Down	0.00714816	0.0628125
Spire1	Spire homolog 1 (Drosophila), mRNA (cDNA clone MGC:106458 IMAGE:30535423)	2.34	Down	0.00896951	0.068223
Ms4a4d	MS4A4D protein	2.33	Down	0.0225407	0.104089
Elovl5	ELOVL family member 5, elongation of long chain fatty acids (yeast) (Elovl5), mRNA	2.33	Down	0.000443217	0.0336701
Map4k1	Mitogen-activated protein kinase kinase kinase kinase 1, mRNA (cDNA clone IMAGE:5356534)	2.33	Down	0.0175348	0.0914872
Gjb5	Gap junction protein, beta 5, mRNA (cDNA clone MGC:18579 IMAGE:4207506)	2.33	Down	0.00786926	0.0651167
Ldb2	LIM domain binding 2 (Ldb2), transcript variant 1, mRNA	2.33	Down	0.015472	0.0864453
12803	ciliary neurotrophic factor	2.33	Down	0.00065054	0.0358021
Hoxb9	Hox-2.5 mRNA	2.33	Down	0.0362892	0.133871
Arl4c	ADP-ribosylation factor-like 4C, mRNA (cDNA clone MGC:67327 IMAGE:6414771)	2.33	Down	0.0027431	0.0469116
Gpr37l1	G-protein coupled receptor	2.33	Down	0.00768571	0.0646046
Ism1	Isthmin 1 homolog (zebrafish) (Ism1), mRNA	2.32	Down	0.000558323	0.0347733
Hfe	Hemochromatosis protein (Hfe gene), 3 UTR long form	2.32	Down	0.0148222	0.085471
Cisd1	CDGSH iron sulfur domain 1, mRNA (cDNA clone MGC:29914 IMAGE:5123692)	2.32	Down	0.00256368	0.0459752
1110032F04Rik	PREDICTED: Mus musculus RIKEN cDNA 1110032F04 gene (1110032F04Rik), mRNA	2.32	Down	0.0069859	0.0623655
Rpa2	Replication protein A2, mRNA (cDNA clone MGC:6146 IMAGE:3586727)	2.32	Down	0.00400807	0.0524435
Pgam1	Phosphoglycerate mutase 1, mRNA (cDNA clone MGC:8110 IMAGE:3588761)	2.32	Down	0.014548	0.0846737
Hrh1	Strain CBA/J histamine receptor H1	2.31	Down	0.00300073	0.0486517
Arhgap15	Rho GTPase activating protein 15 (Arhgap15), transcript variant 1, mRNA	2.31	Down	0.0497979	0.162055
75379	RIKEN cDNA 4930599N23 gene	2.31	Down	0.0277766	0.114992
Chek1	Checkpoint kinase 1 homolog (S. pombe), mRNA (cDNA clone IMAGE:5352918)	2.31	Down	0.00641376	0.0603764
Rab39b	Rab39B	2.31	Down	0.0232242	0.105558
Tnfrsf19	Tumor necrosis factor receptor superfamily, member 19, mRNA (cDNA clone MGC:40996 IMAGE:5256883)	2.31	Down	0.0374337	0.136419
1190002N15Rik	RIKEN cDNA 1190002N15 gene (1190002N15Rik), mRNA	2.31	Down	0.0125776	0.0791523
Tigit	T cell immunoreceptor with Ig and ITIM domains (Tigit)	2.31	Down	0.00268397	0.0466801
Nrcam	Neuron-glia-CAM-related cell adhesion molecule (Nrcam), transcript variant 2, mRNA	2.31	Down	0.00738526	0.0638019
Abat	4-aminobutyrate aminotransferase, mRNA (cDNA clone IMAGE:30532686)	2.31	Down	0.00325789	0.0496294
Wnt10a	Wingless related MMTV integration site 10a, mRNA (cDNA clone MGC:25311 IMAGE:4921327)	2.31	Down	0.00599405	0.0587773
Stat2	Signal transducer and activator of transcription 2 (Stat2), mRNA	2.31	Down	0.00131318	0.0384574
Ppp1cc	Protein phosphatase 1, catalytic subunit, gamma isoform, mRNA (cDNA clone MGC:13976 IMAGE:3487479)	2.31	Down	0.00391978	0.0522143
Plp1	Proteolipid protein (myelin) 1 (Plp1), mRNA	2.3	Down	0.00754052	0.0642102
Snn	Stannin, mRNA (cDNA clone MGC:12052 IMAGE:3707801)	2.3	Down	0.00478114	0.0548919
P2ry10	Purinergic receptor P2Y, G-protein coupled 10, mRNA (cDNA clone MGC:60872 IMAGE:30072257)	2.3	Down	0.00505583	0.0558594
Rnf213	Ring finger protein 213, mRNA (cDNA clone IMAGE:3966957)	2.3	Down	0.00648382	0.0607588
Nrp2	Neuropilin 2, mRNA (cDNA clone IMAGE:3968483)	2.3	Down	0.00848351	0.0666168
Slc7a4	Solute carrier family 7 (cationic amino acid transporter, y+ system), member 4 (Slc7a4), mRNA	2.3	Down	0.00366398	0.0511018
Apobec3	Apolipoprotein B mRNA editing enzyme, catalytic polypeptide 3, mRNA (cDNA clone MGC:7002 IMAGE:3155422)	2.3	Down	0.00396836	0.0523895
Gltp	Glycolipid transfer protein, mRNA (cDNA clone MGC:29016 IMAGE:3157800)	2.3	Down	0.00117178	0.0371732
Prl6a1	Prolactin family 6, subfamily a, member 1 (Prl6a1), mRNA	2.3	Down	0.0444901	0.150117
Tap2	Transporter 2, ATP-binding cassette, sub-family B (MDR/TAP), mRNA (cDNA clone MGC:11732 IMAGE:3968225)	2.3	Down	0.0240692	0.107631
Ctsz	Cathepsin Z, mRNA (cDNA clone MGC:5694 IMAGE:3588457)	2.3	Down	0.00133357	0.0386168
G2e3	G2/M-phase specific E3 ubiquitin ligase (G2e3), mRNA	2.3	Down	0.00202077	0.0429799
Stx19	Syntaxin 19 (Stx19), mRNA	2.29	Down	0.00716521	0.0629224
Hexb	Hexosaminidase B (Hexb), mRNA	2.29	Down	0.00402789	0.0524864
Arhgap30	MFLJ00267 protein	2.29	Down	0.0374672	0.136457
320456	RIKEN cDNA B330016D10 gene	2.29	Down	0.00361102	0.050874
100043687	predicted gene 4589	2.29	Down	0.0209304	0.100046
Nat5	N-acetyltransferase 5 (ARD1 homolog, S. cerevisiae), mRNA (cDNA clone MGC:6501 IMAGE:2648626)	2.29	Down	0.0152616	0.0863078
Rcan1	Regulator of calcineurin 1, mRNA (cDNA clone MGC:19348 IMAGE:4236038)	2.29	Down	0.000867787	0.0361934
Icam1	Intercellular adhesion molecule 1 (Icam1), mRNA	2.29	Down	0.00282308	0.0474878
Pgm5	Phosphoglucomutase 5, mRNA (cDNA clone MGC:143461 IMAGE:40089650)	2.29	Down	0.00282692	0.0475018
Cd6	CD6 antigen, mRNA (cDNA clone MGC:14018 IMAGE:4187689)	2.29	Down	0.0346092	0.13005
Fbn2	Fibrillin 2, mRNA (cDNA clone IMAGE:1498131)	2.28	Down	0.0181862	0.0929671
Myh11	Myosin, heavy polypeptide 11, smooth muscle, mRNA (cDNA clone MGC:13920 IMAGE:3989495)	2.28	Down	0.00434669	0.0540793
Ccdc85b	CDNA clone IMAGE:5709561	2.28	Down	0.0155995	0.0867997
Col4a6	Collagen, type IV, alpha 6 (Col4a6), mRNA	2.28	Down	0.000339686	0.0328458
Serpine1	Serine (or cysteine) peptidase inhibitor, clade E, member 1 (Serpine1), mRNA	2.28	Down	0.00161211	0.0405534
Gjb4	Gap junction protein, beta 4 (Gjb4), mRNA	2.28	Down	0.00249389	0.0457009
Stard13	StAR-related lipid transfer (START) domain containing 13 (Stard13), mRNA	2.28	Down	0.000229442	0.03284
Slc6a14	Na+ and Cl- coupled neutral and basic amino acid transporter ATB0,+ (Atb0,+)	2.28	Down	0.0366277	0.134586
Rnf5	Ring finger protein 5, mRNA (cDNA clone MGC:19320 IMAGE:4191746)	2.28	Down	0.00107567	0.0370105
Zeb1	Zinc finger E-box binding homeobox 1 (Zeb1), mRNA	2.28	Down	0.00453004	0.0546525
Rbm43	RNA binding motif protein 43 (Rbm43), transcript variant 1, mRNA	2.27	Down	0.0220362	0.102966
Rab18	Ras-related protein (rab18)	2.27	Down	0.0149591	0.085596
Pnpla3	Patatin-like phospholipase domain containing 3, mRNA (cDNA clone MGC:41626 IMAGE:1265861)	2.27	Down	0.00200663	0.0429799
Fam26e	Family with sequence similarity 26, member E, mRNA (cDNA clone MGC:32360 IMAGE:5031155)	2.27	Down	0.00817653	0.0659053
5730494M16Rik	RIKEN cDNA 5730494M16 gene (5730494M16Rik), transcript variant 2, mRNA	2.27	Down	0.0069389	0.0622589
Cx3cl1	Chemokine (C-X3-C motif) ligand 1, mRNA (cDNA clone MGC:5859 IMAGE:3498747)	2.27	Down	0.00110382	0.0370105
100039958	predicted gene 11843	2.27	Down	0.0395686	0.141114
Sec14l1	SEC14-like 1 (S. cerevisiae) (Sec14l1), mRNA	2.27	Down	0.00199378	0.0429799
Fam167a	Family with sequence similarity 167, member A, mRNA (cDNA clone MGC:86083 IMAGE:6849398)	2.27	Down	0.00270096	0.0467992
Nmb	Neuromedin B, mRNA (cDNA clone MGC:41013 IMAGE:1366735)	2.27	Down	0.00260979	0.0462638
Dzip1l	DAZ interacting protein 1-like, mRNA (cDNA clone MGC:178763 IMAGE:9053755)	2.26	Down	0.00750026	0.0640539
Mlf1ip	Myeloid leukemia factor 1 interacting protein, mRNA (cDNA clone MGC:143675 IMAGE:40092112)	2.26	Down	0.00334221	0.0498431
Esm1	Endothelial cell-specific molecule 1, mRNA (cDNA clone MGC:28355 IMAGE:4018658)	2.26	Down	0.00243919	0.0454445
Serpinb6b	NK13 (Serpinb6b)	2.26	Down	0.00172719	0.0413077
Atg9b	SONE major form (Nos3as)	2.26	Down	0.00257636	0.0461128
Coro1a	Tryptophane aspartate-containing coat protein (Coro1a)	2.26	Down	0.0305889	0.121516
Uaca	Uveal autoantigen with coiled-coil domains and ankyrin repeats, mRNA (cDNA clone MGC:37093 IMAGE:4951775)	2.26	Down	0.0191828	0.0955843
Cd96	CD96 antigen (Cd96), mRNA	2.26	Down	0.00397397	0.0524136
Ctsc	Cathepsin C (Ctsc), mRNA	2.26	Down	0.0140814	0.083364
Megf6	Multiple EGF-like-domains 6, mRNA (cDNA clone IMAGE:4951563)	2.26	Down	0.0452019	0.151841
Wfdc1	WAP four-disulfide core domain 1, mRNA (cDNA clone IMAGE:5052058)	2.26	Down	0.0109313	0.0743436
Ndufa8	NADH dehydrogenase (ubiquinone) 1 alpha subcomplex, 8 (Ndufa8), nuclear gene encoding mitochondrial protein, mRNA	2.26	Down	0.00437193	0.0541469
100040569		2.25	Down	0.0436852	0.149898
Il15ra	Interleukin 15 receptor, alpha chain (Il15ra), transcript variant 2, mRNA	2.25	Down	0.00667264	0.0612611
Mcm3	Minichromosome maintenance deficient 3 (S. cerevisiae), mRNA (cDNA clone MGC:30531 IMAGE:5007886)	2.25	Down	0.00627647	0.059971
Zdhhc15	Zinc finger, DHHC domain containing 15 (Zdhhc15), mRNA	2.25	Down	0.0411633	0.14462
Frmd4a	FERM domain containing 4A, mRNA (cDNA clone MGC:76363 IMAGE:6830456)	2.25	Down	0.00372046	0.0512438
Gpr65	G-protein coupled receptor 65, mRNA (cDNA clone MGC:18408 IMAGE:3661818)	2.25	Down	0.0172954	0.090864
Tmem132c	Transmembrane protein 132C (Tmem132c), mRNA	2.25	Down	0.0358169	0.132846
Ptgir	Prostacyclin receptor	2.25	Down	0.00644055	0.060556
Zufsp	Zinc finger with UFM1-specific peptidase domain, mRNA (cDNA clone MGC:107205 IMAGE:30252639)	2.25	Down	0.0171929	0.0905319
Lamb3	Laminin, beta 3, mRNA (cDNA clone MGC:5994 IMAGE:3592888)	2.25	Down	0.000720674	0.0358021
Abcb9	ATP-binding cassette, sub-family B (MDR/TAP), member 9 (Abcb9), mRNA	2.25	Down	0.0118063	0.0769461
216984	ecotropic viral integration site 2b	2.25	Down	0.0176951	0.0918612
Il16	Interleukin 16, mRNA (cDNA clone IMAGE:4167410)	2.25	Down	0.00446188	0.0545077
Galns	Galactosamine (N-acetyl)-6-sulfate sulfatase, mRNA (cDNA clone MGC:7547 IMAGE:3492664)	2.25	Down	0.00101928	0.0368406
Tmem67	Transmembrane protein 67 (Tmem67), mRNA	2.25	Down	0.0165586	0.0893831
Wnt11	Wingless-related MMTV integration site 11 (Wnt11), mRNA	2.25	Down	0.010317	0.0720768
BC064078	CDNA clone IMAGE:1511788	2.24	Down	0.0306315	0.121538
Col7a1	Collagen, type VII, alpha 1 (Col7a1), mRNA	2.24	Down	0.0100192	0.0712985
Mall	Mal, T-cell differentiation protein-like (Mall), mRNA	2.24	Down	0.0140959	0.0833792
F830016B08Rik	RIKEN cDNA F830016B08 gene (F830016B08Rik), mRNA	2.24	Down	0.010675	0.0735459
Rnf128	E3 ubiquitin ligase (Greul1)	2.24	Down	0.0127468	0.0794945
Abca4	ATP-binding cassette, sub-family A (ABC1), member 4 (Abca4), mRNA	2.24	Down	0.0358291	0.132846
Irf9	Interferon regulatory factor 9, mRNA (cDNA clone MGC:13985 IMAGE:3257714)	2.24	Down	0.00213499	0.0433759
Il13ra1	Interleukin 13 receptor, alpha 1 (Il13ra1), mRNA	2.24	Down	0.0084099	0.0664719
Gpr171	G protein-coupled receptor 171, mRNA (cDNA clone MGC:36313 IMAGE:5068166)	2.24	Down	0.0126742	0.0793395
Mtmr11	Myotubularin related protein 11 (Mtmr11), mRNA	2.24	Down	0.00597137	0.0587394
Cabyr	Calcium-binding tyrosine-(Y)-phosphorylation regulated (fibrousheathin 2) (Cabyr), transcript variant 1, mRNA	2.24	Down	0.023276	0.105637
Suox	Sulfite oxidase, mRNA (cDNA clone MGC:28458 IMAGE:4160277)	2.24	Down	0.00469489	0.0547716
Elovl4	Elongation of very long chain fatty acids (FEN1/Elo2, SUR4/Elo3, yeast)-like 4, mRNA (cDNA clone MGC:47132 IMAGE:4503493)	2.24	Down	0.00615308	0.0593868
Srxn1	Sulfiredoxin 1 homolog (S. cerevisiae) (Srxn1), mRNA	2.24	Down	0.000662545	0.0358021
Cerk	Ceramide kinase (Cerk), mRNA	2.24	Down	0.00271542	0.0467993
Slc7a2	Solute carrier family 7 (cationic amino acid transporter, y+ system), member 2 (Slc7a2), transcript variant 1, mRNA	2.24	Down	0.00240961	0.045299
Rgs6	Regulator of G-protein signaling 6, mRNA (cDNA clone IMAGE:4241159)	2.24	Down	0.0164273	0.0891958
Spry4	Sprouty 4 (Spry4)	2.24	Down	0.00736564	0.0637956
Phactr1	Phosphatase and actin regulator 1 isoform 4 (Phactr1) mRNA, complete cds, alternatively spliced	2.23	Down	0.00201049	0.0429799
Car5b	Carbonic anhydrase 5b, mitochondrial, mRNA (cDNA clone MGC:35938 IMAGE:4221296)	2.23	Down	0.0036072	0.050874
Nudt22	Nudix (nucleoside diphosphate linked moiety X)-type motif 22 (Nudt22), mRNA	2.23	Down	0.0012662	0.0379628
BC051226	PREDICTED: Mus musculus cDNA sequence BC051226 (BC051226), mRNA	2.22	Down	0.0296393	0.119522
Myadm	Myeloid-associated differentiation marker (Myadm), transcript variant 4, mRNA	2.22	Down	0.0117047	0.0767665
Lilrb4	Leukocyte immunoglobulin-like receptor, subfamily B, member 4, mRNA (cDNA clone MGC:6091 IMAGE:3585404)	2.22	Down	0.00116294	0.0371391
Cyyr1	Cysteine and tyrosine-rich protein 1 (Cyyr1), mRNA	2.22	Down	0.00196816	0.0428371
AI118078	Expressed sequence AI118078, mRNA (cDNA clone MGC:92972 IMAGE:6835202)	2.22	Down	0.0372765	0.135989
Dbc1	BRINP mRNA for BMP/retinoic acid-inducible neural-specific protein (BRINP)	2.22	Down	0.000567407	0.0347733
Mcoln2	Mucolipin 2 (Mcoln2)	2.22	Down	0.00227904	0.0442004
Tmtc2	Transmembrane and tetratricopeptide repeat containing 2, mRNA (cDNA clone IMAGE:5012310)	2.22	Down	0.000906698	0.0361934
Slc27a3	Fatty acid transport protein 3	2.22	Down	0.00192263	0.0426443
Deb1	Differentially expressed in B16F10 1 (Deb1), mRNA	2.22	Down	0.000374114	0.0328458
Folr1	Folate receptor alpha precursor (FR-alpha) mRNA, alternatively spliced	2.22	Down	0.00362709	0.0509376
Pstpip1	PEST phosphatase interacting protein	2.22	Down	0.00570508	0.0581289
Dok3	Inhibitory adapter molecule DOK3 (Dok3)	2.21	Down	0.00599321	0.0587773
Kctd12	Potassium channel tetramerisation domain containing 12, mRNA (cDNA clone IMAGE:40086280)	2.21	Down	0.00276478	0.0470217
Plekhg4	Pleckstrin homology domain containing, family G (with RhoGef domain) member 4 (Plekhg4), mRNA	2.21	Down	0.0065883	0.0611306
Recql4	RecQ protein-like 4 (Recql4), mRNA	2.21	Down	0.0139374	0.0831042
4930572J05Rik	RIKEN cDNA 4930572J05 gene (4930572J05Rik), mRNA	2.21	Down	0.0118246	0.076988
Scel	Sciellin (Scel), mRNA	2.21	Down	0.019967	0.097806
Glycam1	Endothelial ligand for L-selectin (GLYCAM1)	2.21	Down	0.0172577	0.0907868
Thbs4	Thrombospondin 4 (Thbs4), mRNA	2.21	Down	8.8629e-06	0.0283078
Ptprr	Protein tyrosine phosphatase PBS gamma	2.2	Down	0.00210851	0.0432644
Tfpi	Tissue factor pathway inhibitor, mRNA (cDNA clone MGC:37332 IMAGE:4975683)	2.2	Down	0.023807	0.106959
Tcf4	Transcription factor 4, mRNA (cDNA clone MGC:13998 IMAGE:4014231)	2.2	Down	0.0103123	0.0720768
Slc25a22	Solute carrier family 25 (mitochondrial carrier, glutamate), member 22, mRNA (cDNA clone MGC:40783 IMAGE:5367108)	2.2	Down	0.0037781	0.0515355
9130230L23Rik	CDNA clone IMAGE:4985908	2.2	Down	0.0233587	0.105856
Zfp750	Zinc finger protein 750, mRNA (cDNA clone MGC:183816 IMAGE:9087816)	2.2	Down	0.00245444	0.0455354
Ccl11	Chemokine (C-C motif) ligand 11, mRNA (cDNA clone MGC:41147 IMAGE:1527856)	2.2	Down	0.000816887	0.0361934
Soat1	Sterol O-acyltransferase 1 (Soat1), mRNA	2.2	Down	0.00106051	0.0370105
Galnt12	Mpp-GalNAc-T12 mRNA for UDP-N-acetyl-alpha-D-galactosamine:polypeptide N-acetylgalactosaminyltransferase	2.2	Down	0.029717	0.119642
Ahcy	S-adenosylhomocysteine hydrolase, mRNA (cDNA clone MGC:19228 IMAGE:4241917)	2.2	Down	0.0295838	0.119375
Adam19	Meltrin beta	2.2	Down	0.00206172	0.043062
Palmd	Palmdelphin (PALMD gene)	2.19	Down	0.00143565	0.0387866
Rasa3	RAS p21 protein activator 3 (Rasa3), mRNA	2.19	Down	0.00255059	0.0459752
Fam19a3	Family with sequence similarity 19, member A3, mRNA (cDNA clone MGC:143979 IMAGE:40095917)	2.19	Down	0.0463317	0.154501
Slc35f2	Solute carrier family 35, member F2 (Slc35f2), mRNA	2.19	Down	0.0306537	0.121554
Cndp2	CNDP dipeptidase 2 (metallopeptidase M20 family), mRNA (cDNA clone MGC:7671 IMAGE:3496319)	2.19	Down	0.00326403	0.0496294
Tkt	Transketolase	2.19	Down	0.0181469	0.0928864
Cryab	Crystallin, alpha B, mRNA (cDNA clone MGC:18591 IMAGE:4238233)	2.19	Down	0.0297333	0.11969
Reep1	Receptor expression enhancing protein 1 (Reep1)	2.19	Down	0.011452	0.0761565
Numbl	Numb-like (Numbl), mRNA	2.19	Down	0.0131054	0.0804434
Hmox1	Heme oxygenase (decycling) 1, mRNA (cDNA clone MGC:18463 IMAGE:4235374)	2.19	Down	0.00079272	0.0361934
Krt17	Keratin 17 (Krt17), mRNA	2.19	Down	0.0286883	0.117188
Col4a5	Procollagen, type IV, alpha 5, mRNA (cDNA clone IMAGE:3710569)	2.19	Down	0.000660236	0.0358021
Pmp22	Peripheral myelin protein 22, mRNA (cDNA clone MGC:18564 IMAGE:4225316)	2.19	Down	0.0024041	0.0452851
Ociad2	OCIA domain containing 2 (Ociad2), mRNA	2.19	Down	0.0318503	0.124286
2010002M12Rik	RIKEN cDNA 2010002M12 gene, mRNA (cDNA clone MGC:169826 IMAGE:8861221)	2.19	Down	0.0308464	0.122023
Cd44	CD44 antigen, mRNA (cDNA clone IMAGE:3153835)	2.19	Down	0.00195882	0.0427674
8430408G22Rik	RIKEN cDNA 8430408G22 gene (8430408G22Rik), mRNA	2.18	Down	0.00270771	0.0467993
Rnft2	Ring finger protein, transmembrane 2 (Rnft2), transcript variant 2, mRNA	2.18	Down	0.00406839	0.0525788
Abr	Active BCR-related gene (Abr), transcript variant 2, mRNA	2.18	Down	0.00415322	0.0530091
Nampt	Nicotinamide phosphoribosyltransferase, mRNA (cDNA clone MGC:19365 IMAGE:2609271)	2.18	Down	0.0115182	0.0762928
Bace2	Beta-site APP-cleaving enzyme 2 (Bace2), mRNA	2.18	Down	0.00302354	0.0486987
Tmem47	Transmembrane protein 47 (Tmem47), transcript variant 2, mRNA	2.18	Down	0.0206173	0.0992002
Tll1	Tolloid-like (Tll1), mRNA	2.18	Down	0.00624981	0.0598454
Eaf2	Testosterone regulated apoptosis inducer and tumor suppressor (Traits)	2.18	Down	0.0461602	0.154077
Cd320	CD320 antigen, mRNA (cDNA clone MGC:30334 IMAGE:3991556)	2.18	Down	0.00423857	0.0535574
2010111I01Rik	RIKEN cDNA 2010111I01 gene, mRNA (cDNA clone IMAGE:3589087)	2.17	Down	8.34444e-05	0.0314293
Nlrp10	NLR family, pyrin domain containing 10, mRNA (cDNA clone MGC:132992 IMAGE:40062458)	2.17	Down	0.00224926	0.0441623
Lpo	Lactoperoxidase (Lpo), mRNA	2.17	Down	0.000611859	0.035346
Ogfr	Opioid growth factor receptor (Ogfr), mRNA	2.17	Down	0.000264136	0.03284
Has2	Hyaluronan synthase 2 (Has2), mRNA	2.17	Down	0.00636132	0.0603259
Ubash3b	Nims mRNA for NF-E2 induceble megakaryocyte specific protein	2.17	Down	0.00519507	0.0563074
Cacnb4	Calcium channel, voltage-dependent, beta 4 subunit (Cacnb4), transcript variant 2, mRNA	2.17	Down	0.0209422	0.100068
Mcm8	Minichromosome maintenance deficient 8 (S. cerevisiae) (Mcm8), mRNA	2.17	Down	0.0195243	0.0965315
Nsg1	Neuron specific gene family member 1, mRNA (cDNA clone MGC:11446 IMAGE:3603440)	2.17	Down	0.00552821	0.0575706
Xpnpep2	X-prolyl aminopeptidase (aminopeptidase P) 2, membrane-bound (Xpnpep2), transcript variant 1, mRNA	2.17	Down	0.00100235	0.0368406
Serp1	Stress-associated endoplasmic reticulum protein 1 (Serp1), mRNA	2.17	Down	0.0216839	0.102217
Slc25a12	Solute carrier family 25 (mitochondrial carrier, Aralar), member 12, mRNA (cDNA clone MGC:67718 IMAGE:6311836)	2.17	Down	0.0199139	0.0976498
Myrip	Slac2-c mRNA for Slp homologue lacking C2 domains-c	2.17	Down	0.00298621	0.0486426
Thsd7a	PREDICTED: Mus musculus thrombospondin, type I, domain containing 7A, transcript variant 1 (Thsd7a), mRNA	2.17	Down	0.000250058	0.03284
Gimap8	GTPase, IMAP family member 8, mRNA (cDNA clone MGC:169567 IMAGE:8860962)	2.17	Down	0.00931103	0.0691777
Hpse	Heparanase (Hpse), mRNA	2.17	Down	0.00827461	0.0660697
668374		2.17	Down	0.0366245	0.134586
Dctn6	Dynactin 6, mRNA (cDNA clone MGC:36027 IMAGE:4486579)	2.17	Down	0.00784492	0.064993
Pik3cd	Phosphatidylinositol 3-kinase catalytic delta polypeptide, mRNA (cDNA clone MGC:28528 IMAGE:4192906)	2.17	Down	0.0158394	0.0874997
Akap2	A kinase (PRKA) anchor protein 2, mRNA (cDNA clone MGC:5810 IMAGE:3493391)	2.16	Down	0.00191085	0.0426069
Klhl6	Kelch-like 6 (Drosophila), mRNA (cDNA clone MGC:118659 IMAGE:30073940)	2.16	Down	0.0249423	0.109954
Slc11a1	Solute carrier family 11 (proton-coupled divalent metal ion transporters), member 1 (Slc11a1), mRNA	2.16	Down	0.00683963	0.0619312
Mmp3	Matrix metallopeptidase 3, mRNA (cDNA clone MGC:11554 IMAGE:3962288)	2.16	Down	0.0220805	0.103053
Gpt2	Glutamic pyruvate transaminase (alanine aminotransferase) 2, mRNA (cDNA clone MGC:37704 IMAGE:5065322)	2.16	Down	0.00287368	0.047931
Asprv1	Aspartic peptidase, retroviral-like 1 (Asprv1), mRNA	2.16	Down	0.00364713	0.0509605
Col18a1	Collagen, type XVIII, alpha 1 (Col18a1), transcript variant 2, mRNA	2.16	Down	0.0133369	0.0811803
Tlr1	Toll-like receptor 1 (Tlr1), mRNA	2.16	Down	0.00536289	0.0570755
Smc4	SMC4 structural maintenance of chromosomes 4-like 1 (yeast), mRNA (cDNA clone IMAGE:3589989)	2.15	Down	0.000493396	0.034117
Gldc	Glycine decarboxylase (Gldc), mRNA	2.15	Down	0.00265748	0.0465413
Itga1	Pelota homolog (Drosophila) (Pelo), mRNA	2.15	Down	0.00338142	0.0500012
Ebp	Phenylalkylamine Ca2+ antagonist (emopamil) binding protein, mRNA (cDNA clone MGC:7785 IMAGE:3499265)	2.15	Down	0.0077639	0.0646703
Smtn	Smoothelin, mRNA (cDNA clone MGC:11581 IMAGE:3709078)	2.15	Down	0.0210469	0.100343
Adamts1	A disintegrin-like and metallopeptidase (reprolysin type) with thrombospondin type 1 motif, 1 (Adamts1), mRNA	2.15	Down	0.00609634	0.0591486
Cav2	Caveolin 2 (Cav2), mRNA	2.15	Down	0.00850662	0.0666168
Lrch1	Leucine-rich repeats and calponin homology (CH) domain containing 1 (Lrch1), mRNA	2.15	Down	0.00453495	0.0546525
Man1a	Mannosidase 1, alpha, mRNA (cDNA clone MGC:18448 IMAGE:4223319)	2.15	Down	0.000205326	0.03284
Atp1b3	ATPase, Na+/K+ transporting, beta 3 polypeptide (Atp1b3), mRNA	2.15	Down	0.0208757	0.0999915
Ctsk	Cathepsin K (Ctsk), mRNA	2.15	Down	0.000901503	0.0361934
Galntl4	UDP-N-acetyl-alpha-D-galactosamine:polypeptide N-acetylgalactosaminyltransferase-like 4, mRNA (cDNA clone MGC:32465 IMAGE:504	2.15	Down	0.0070237	0.0624126
Tmem192	Transmembrane protein 192, mRNA (cDNA clone MGC:28055 IMAGE:3708193)	2.14	Down	0.00233894	0.0447385
Ehd2	EH-domain containing 2, mRNA (cDNA clone IMAGE:3501385)	2.14	Down	0.00383068	0.0518839
EG628900	PREDICTED: Mus musculus predicted gene, EG628900 (EG628900), mRNA	2.14	Down	0.0177654	0.0920268
Cel	Carboxyl ester lipase, mRNA (cDNA clone MGC:6484 IMAGE:2646703)	2.14	Down	1.53452e-05	0.0283078
Col4a2	Collagen alpha-2(IV) chain	2.14	Down	0.00742632	0.0639892
Tslp	Thymic stromal lymphopoietin (Tslp), mRNA	2.14	Down	0.0104786	0.0727615
Lsm10	U7 snRNP-specific Sm-like protein LSM10 (Lsm10), mRNA	2.14	Down	0.0096843	0.0703956
Slc22a4	Solute carrier family 22 (organic cation transporter), member 4, mRNA (cDNA clone MGC:18328 IMAGE:3670138)	2.14	Down	0.0146573	0.0849654
Casp8	Caspase 8, mRNA (cDNA clone MGC:11440 IMAGE:3964119)	2.14	Down	0.028066	0.115725
Ggt1	Gamma-glutamyltransferase 1, mRNA (cDNA clone MGC:13986 IMAGE:4037243)	2.13	Down	0.00362728	0.0509376
Ccdc80	Coiled-coil domain containing 80 (Ccdc80), mRNA	2.13	Down	0.00604962	0.0590301
Polr2b	Polymerase (RNA) II (DNA directed) polypeptide B (Polr2b), mRNA	2.13	Down	0.0494551	0.161218
Hice1	HEC1/NDC80 interacting, centrosome associated 1, mRNA (cDNA clone MGC:7326 IMAGE:3486472)	2.13	Down	0.00346518	0.0503515
Mycl1	V-myc myelocytomatosis viral oncogene homolog 1, lung carcinoma derived (avian), mRNA (cDNA clone MGC:102165 IMAGE:6810905)	2.13	Down	0.00320144	0.0494577
Cuedc2	CUE domain containing 2, mRNA (cDNA clone MGC:6856 IMAGE:2650719)	2.13	Down	0.0287408	0.117316
Lama1	Laminin, alpha 1 (Lama1), mRNA	2.13	Down	0.00476751	0.0548919
Dhfr	Dihydrofolate reductase, mRNA (cDNA clone MGC:11577 IMAGE:3707582)	2.13	Down	0.0012988	0.0383559
Sh3bgrl	SH3-binding domain glutamic acid-rich protein like, mRNA (cDNA clone MGC:35895 IMAGE:4954986)	2.13	Down	0.00583748	0.0584826
Arhgef4	Rho guanine nucleotide exchange factor (GEF) 4, mRNA (cDNA clone MGC:170998 IMAGE:8862393)	2.13	Down	0.00963589	0.0702421
Cd226	Platelet and T cell activation antigen 1	2.12	Down	0.0117024	0.0767665
C3ar1	Complement component 3a receptor 1, mRNA (cDNA clone MGC:5787 IMAGE:3593758)	2.12	Down	0.00162134	0.0405899
Vav3	Vav 3 oncogene (Vav3), transcript variant 2, mRNA	2.12	Down	0.00255555	0.0459752
Sox17	SRY-box containing gene 17 (Sox17), mRNA	2.12	Down	0.00584679	0.0584838
Pla2g7	Phospholipase A2, group VII (platelet-activating factor acetylhydrolase, plasma), mRNA (cDNA clone MGC:11496 IMAGE:3707891)	2.12	Down	0.00528714	0.056596
Bmp6	Bone morphogenetic protein 6 (Bmp6), mRNA	2.12	Down	0.00297197	0.0485548
Ndufs8	NADH dehydrogenase (ubiquinone) Fe-S protein 8 (Ndufs8), mRNA	2.12	Down	0.00701614	0.0623655
Steap1	Six transmembrane epithelial antigen of the prostate 1 (Steap1), mRNA	2.12	Down	0.00154783	0.0398419
Aga	Aspartylglucosaminidase, mRNA (cDNA clone MGC:178859 IMAGE:9053851)	2.12	Down	0.0152818	0.0863635
Runx3	Runt related transcription factor 3 (Runx3), mRNA	2.12	Down	0.0115144	0.0762928
Clec2d	C-type lectin domain family 2, member d (Clec2d), mRNA	2.12	Down	0.00098437	0.0368406
Kank3	KN motif and ankyrin repeat domains 3 (Kank3), mRNA	2.12	Down	0.000635175	0.0356991
Adra1d	Adrenergic receptor, alpha 1d (Adra1d), mRNA	2.11	Down	0.0166385	0.0893831
Clec12a	C-type lectin domain family 12, member a, mRNA (cDNA clone MGC:107404 IMAGE:30044572)	2.11	Down	0.0142349	0.0837895
Card6	Mus musculus, clone IMAGE:3372677, mRNA	2.11	Down	0.00450568	0.0546525
Col3a1	Collagen, type III, alpha 1, mRNA (cDNA clone IMAGE:2812464)	2.11	Down	0.0019968	0.0429799
Mfsd2	Major facilitator superfamily domain containing 2 (Mfsd2), mRNA	2.11	Down	0.024586	0.108938
Lin7a	Lin-7 homolog A (C. elegans), mRNA (cDNA clone IMAGE:5356681)	2.11	Down	0.0347988	0.130561
Procr	Protein C receptor, endothelial, mRNA (cDNA clone MGC:41156 IMAGE:1054063)	2.11	Down	0.00680431	0.0617649
Cyth4	Cytohesin 4, mRNA (cDNA clone IMAGE:5253396)	2.11	Down	0.0211624	0.100754
A230050P20Rik	RIKEN cDNA A230050P20 gene (A230050P20Rik), mRNA	2.11	Down	0.000934173	0.0364494
Heph	Hephaestin (Heph), transcript variant 1, mRNA	2.11	Down	0.000473422	0.0341129
Icosl	Icos ligand, mRNA (cDNA clone MGC:35971 IMAGE:4217333)	2.11	Down	0.00393928	0.0522687
E2f2	E2F transcription factor 2, mRNA (cDNA clone MGC:69659 IMAGE:6848237)	2.11	Down	0.0262387	0.112711
Crispld1	Cysteine-rich secretory protein LCCL domain containing 1, mRNA (cDNA clone IMAGE:5030052)	2.11	Down	0.0330967	0.126546
Nat6	N-acetyltransferase 6, mRNA (cDNA clone MGC:35919 IMAGE:5052098)	2.11	Down	0.000932444	0.0364494
622204	heterogeneous nuclear ribonucleoprotein A1 pseudogene	2.11	Down	0.030111	0.12046
C130074G19Rik	CDNA clone IMAGE:40088521	2.11	Down	0.00259329	0.0462066
Acadsb	Acyl-Coenzyme A dehydrogenase, short/branched chain, mRNA (cDNA clone IMAGE:5040856)	2.11	Down	0.0126519	0.0793395
100041314	PREDICTED: Mus musculus hypothetical protein LOC100041314 (LOC100041314), mRNA	2.11	Down	0.0466824	0.155264
4930524J08Rik	PREDICTED: Mus musculus RIKEN cDNA 4930524J08 gene (4930524J08Rik), mRNA	2.1	Down	0.0427062	0.148094
Slc17a9	Solute carrier family 17, member 9 (Slc17a9), mRNA	2.1	Down	0.0179942	0.0925499
Stard8	START domain containing 8, mRNA (cDNA clone IMAGE:4974909)	2.1	Down	0.000908075	0.0361934
Kdr	Kinase insert domain protein receptor, mRNA (cDNA clone MGC:18600 IMAGE:4238984)	2.1	Down	0.00113344	0.0370105
Stk17b	Serine/threonine kinase 17b (apoptosis-inducing) (Stk17b), mRNA	2.1	Down	0.0157028	0.0871462
Slc1a5	Solute carrier family 1 (neutral amino acid transporter), member 5, mRNA (cDNA clone MGC:46952 IMAGE:4192790)	2.1	Down	0.00259263	0.0462066
Kctd12b	Potassium channel tetramerisation domain containing 12b, mRNA (cDNA clone MGC:69858 IMAGE:6821736)	2.1	Down	0.0108036	0.0739698
Myo1b	Myosin IB (Myo1b), mRNA	2.1	Down	0.0129914	0.080117
Pi15	Peptidase inhibitor 15 (Pi15), mRNA	2.09	Down	0.00638156	0.0603259
Mcm2	Minichromosome maintenance deficient 2 mitotin (S. cerevisiae) (Mcm2), mRNA	2.09	Down	0.00178959	0.0417997
Blm	Bloom syndrome homolog (human) (Blm), transcript variant 1, mRNA	2.09	Down	0.0169267	0.0898613
A130010J15Rik	RIKEN cDNA A130010J15 gene, mRNA (cDNA clone MGC:68405 IMAGE:4527064)	2.09	Down	0.00676255	0.0616472
Pacrg	PARK2 co-regulated, mRNA (cDNA clone MGC:155977 IMAGE:40129663)	2.09	Down	0.00598039	0.0587773
Ncf4	Neutrophil cytosolic factor 4, mRNA (cDNA clone MGC:36154 IMAGE:5321182)	2.09	Down	0.00593981	0.0586671
Npr3	Natriuretic peptide receptor 3 (Npr3), transcript variant 1, mRNA	2.09	Down	0.0150508	0.0857696
Rap1gap	Rap1 GTPase-activating protein, mRNA (cDNA clone IMAGE:4485689)	2.09	Down	0.0143241	0.0840639
Gata2	GATA binding protein 2 (Gata2), mRNA	2.09	Down	0.0150357	0.0857663
1700113i22rik	RIKEN cDNA 1700113I22 gene (1700113i22rik), mRNA	2.09	Down	0.00145077	0.0387866
Angpt2	Angiopoietin 2, mRNA (cDNA clone MGC:25292 IMAGE:3494566)	2.09	Down	0.00680483	0.0617649
Reep2	Receptor accessory protein 2 (Reep2), mRNA	2.09	Down	0.0423886	0.147409
Drd1a	Dopamine receptor D1A, mRNA (cDNA clone MGC:169265 IMAGE:8860660)	2.09	Down	0.00530892	0.0567413
Rftn1	MKIAA0084 protein	2.09	Down	0.0057023	0.0581289
Tpm2	Tropomyosin 2, beta, mRNA (cDNA clone MGC:35840 IMAGE:4990394)	2.09	Down	0.00458365	0.0546902
4933429F08Rik	Hypothetical protein	2.09	Down	0.0159507	0.0877747
Art4	ADP-ribosyltransferase 4 (Art4), mRNA	2.09	Down	0.0379406	0.137286
Arhgap22	Rho GTPase activating protein 22 (Arhgap22), mRNA	2.09	Down	0.00875918	0.0674764
Cald1	Caldesmon 1 (Cald1), mRNA	2.08	Down	0.00978263	0.0707193
Rgs10	Regulator of G-protein signalling 10 (Rgs10), mRNA	2.08	Down	0.0362107	0.133669
Tubb5	Tubulin, beta 5, mRNA (cDNA clone MGC:6228 IMAGE:3601177)	2.08	Down	0.00685128	0.0619731
Pip4k2a	Phosphatidylinositol-5-phosphate 4-kinase, type II, alpha, mRNA (cDNA clone MGC:18357 IMAGE:3672732)	2.08	Down	0.00486902	0.0553764
Chst1	Carbohydrate (keratan sulfate Gal-6) sulfotransferase 1, mRNA (cDNA clone MGC:41064 IMAGE:1245270)	2.08	Down	0.00357769	0.0507844
Rdh12	Retinol dehydrogenase 12, mRNA (cDNA clone MGC:27665 IMAGE:4527851)	2.08	Down	0.014282	0.083995
Kif13a	KIF13A	2.08	Down	0.00077368	0.0361934
Rgs5	Regulator of G-protein signaling 5, mRNA (cDNA clone MGC:46953 IMAGE:3962083)	2.08	Down	0.0148552	0.0854768
Slc9a2	CDNA clone IMAGE:40048592	2.07	Down	0.00966499	0.0703234
Snrk	SNF related kinase (Snrk), mRNA	2.07	Down	0.00318711	0.0494577
Tmem45a	Transmembrane protein 45a (Tmem45a), mRNA	2.07	Down	0.0175261	0.0914872
100039742	PREDICTED: Mus musculus similar to SP140 nuclear body protein family member (LOC100039742), mRNA	2.07	Down	0.0165655	0.0893831
Cnn3	Calponin 3, acidic (Cnn3), mRNA	2.07	Down	0.0119816	0.0774472
Adar	RNA adenosine deaminase 1 (Adar) mRNA, complete cds, alternatively spliced	2.07	Down	0.00992767	0.0710057
Il1rl1	Interleukin 1 receptor-like 1 (Il1rl1), transcript variant 2, mRNA	2.07	Down	0.0162129	0.088491
Ccrl1	Chemokine (C-C motif) receptor-like 1 (Ccrl1), mRNA	2.07	Down	0.0252066	0.110507
Olah	Oleoyl-ACP hydrolase (Olah), mRNA	2.07	Down	0.000713601	0.0358021
Ccnd2	Cyclin D2 (Ccnd2), mRNA	2.07	Down	0.0129553	0.0800596
Bves	Blood vessel epicardial substance (Bves), mRNA	2.07	Down	0.0185464	0.0938976
Il24	Interleukin 24 (Il24), mRNA	2.07	Down	0.00523586	0.0563522
Fhod3	Formin homology 2 domain containing 3, mRNA (cDNA clone MGC:169670 IMAGE:8861065)	2.07	Down	0.00212252	0.0433448
Rai2	3f8	2.07	Down	0.0100091	0.0712714
Zbtb46	Zinc finger and BTB domain containing 46, mRNA (cDNA clone MGC:67874 IMAGE:5326477)	2.06	Down	0.00514514	0.0560881
LOC631071	PREDICTED: Mus musculus similar to RIKEN cDNA 2610208M17 gene (LOC631071), mRNA	2.06	Down	0.0116691	0.0767665
Mme	Membrane metallo endopeptidase, mRNA (cDNA clone MGC:31469 IMAGE:4483558)	2.06	Down	0.0220197	0.102909
Grasp	GRP1 (general receptor for phosphoinositides 1)-associated scaffold protein (Grasp), mRNA	2.06	Down	0.014741	0.0852094
Zcwpw1	Zinc finger, CW type with PWWP domain 1 (Zcwpw1), mRNA	2.06	Down	0.0160218	0.0879467
Adcy5	Adenylate cyclase 5, mRNA (cDNA clone IMAGE:5367019)	2.06	Down	0.00112947	0.0370105
Trpv2	Transient receptor potential cation channel, subfamily V, member 2, mRNA (cDNA clone MGC:5696 IMAGE:3487527)	2.06	Down	0.00850165	0.0666168
Trp53inp2	Transformation related protein 53 inducible nuclear protein 2, mRNA (cDNA clone MGC:47430 IMAGE:4504446)	2.06	Down	0.00395219	0.0523408
Foxs1	Forkhead box S1, mRNA (cDNA clone MGC:163568 IMAGE:40130214)	2.06	Down	0.0130537	0.0802239
Net1	Neuroepithelial cell transforming gene 1, mRNA (cDNA clone MGC:5716 IMAGE:3499258)	2.06	Down	0.00437615	0.0541469
Sdc3	Syndecan 3 (Sdc3), mRNA	2.05	Down	0.00108038	0.0370105
Tmem48	Transmembrane protein 48, mRNA (cDNA clone MGC:29369 IMAGE:5042118)	2.05	Down	0.00893705	0.0682079
Nxn	Nucleoredoxin, mRNA (cDNA clone MGC:7861 IMAGE:3501314)	2.05	Down	0.0017659	0.0416861
2610018G03Rik	RIKEN cDNA 2610018G03 gene (2610018G03Rik), mRNA	2.05	Down	0.0161295	0.0882403
Frmd4b	FERM domain containing 4B, mRNA (cDNA clone IMAGE:5042223)	2.05	Down	0.00107463	0.0370105
Caskin2	CASK-interacting protein 2 (Caskin2), mRNA	2.05	Down	0.0174984	0.0914618
Med22	Mediator complex subunit 22, mRNA (cDNA clone MGC:11493 IMAGE:3968506)	2.05	Down	0.00113478	0.0370105
Tfpi2	Tissue factor pathway inhibitor 2, mRNA (cDNA clone MGC:13885 IMAGE:4023742)	2.05	Down	0.00301007	0.0486517
Cxcr6	Chemokine (C-X-C motif) receptor 6 (Cxcr6), mRNA	2.05	Down	0.0174495	0.0913125
Plk4	Polo-like kinase 4 (Drosophila), mRNA (cDNA clone MGC:30237 IMAGE:5150173)	2.05	Down	0.00709611	0.0626642
Eln	Elastin (Eln), mRNA	2.05	Down	0.00520095	0.056327
Slc6a15	Solute carrier family 6 (neurotransmitter transporter), member 15, mRNA (cDNA clone IMAGE:5361283)	2.05	Down	0.0326943	0.125616
Tmem178	Transmembrane protein 178 (Tmem178), mRNA	2.05	Down	0.036733	0.134857
Ncapd2	RIKEN cDNA 2810406C15 gene, mRNA (cDNA clone IMAGE:5354373)	2.05	Down	0.0215935	0.101895
Mmrn1	Multimerin 1, mRNA (cDNA clone MGC:178345 IMAGE:9053337)	2.05	Down	0.0209293	0.100046
Crot	Carnitine O-octanoyltransferase (Crot), mRNA	2.05	Down	0.00659079	0.0611306
Tubg1	Tubulin, gamma 1 (Tubg1), mRNA	2.05	Down	0.0132058	0.0807553
Traf5	TNF receptor-associated factor 5, mRNA (cDNA clone MGC:13966 IMAGE:4218625)	2.05	Down	0.0309834	0.122355
Zfp827	Zinc finger protein 827, mRNA (cDNA clone MGC:184083 IMAGE:9088072)	2.05	Down	0.0173624	0.0910381
Fam83d	Family with sequence similarity 83, member D (Fam83d), mRNA	2.05	Down	0.0260424	0.112456
Atp10a	ATPase, class V, type 10A (Atp10a), mRNA	2.04	Down	0.0020322	0.043062
Ntng2	Netrin G2 (Ntng2), transcript variant a, mRNA	2.04	Down	0.000784701	0.0361934
Kcnq1	KCNQ1b mRNA for Q1-type potassium channel spliced variant	2.04	Down	0.0037864	0.0516069
Lss	Lanosterol synthase (Lss), mRNA	2.04	Down	0.0067126	0.061383
Mcf2l	Guanine nucleotide exchange factor OSTIII mRNA, complete cds, alternatively spliced	2.04	Down	0.00131476	0.0384574
Eif2b2	Eukaryotic translation initiation factor 2B, subunit 2 beta (Eif2b2), mRNA	2.04	Down	0.0416769	0.145837
Aspa	Aspartoacylase, mRNA (cDNA clone MGC:28302 IMAGE:4012726)	2.04	Down	0.0260593	0.112512
Cyfip2	Cytoplasmic FMR1 interacting protein 2, mRNA (cDNA clone IMAGE:4240767)	2.04	Down	0.0335857	0.12759
Unc93b1	Unc-93 homolog B1 (C. elegans) (Unc93b1), mRNA	2.04	Down	0.00296911	0.0485548
Lyn	Yamaguchi sarcoma viral (v-yes-1) oncogene homolog, mRNA (cDNA clone MGC:18545 IMAGE:3589207)	2.04	Down	0.00113817	0.0370105
Pard6g	Par-6 partitioning defective 6 homolog gamma (C. elegans), mRNA (cDNA clone MGC:47087 IMAGE:3483559)	2.04	Down	0.00161953	0.0405899
Traf1	TNF receptor-associated factor 1 (Traf1), mRNA	2.03	Down	0.00160637	0.0404825
Frem1	Fras1 related extracellular matrix protein 1, mRNA (cDNA clone IMAGE:5066869)	2.03	Down	0.00895919	0.068223
30049	stearoyl-coenzyme A desaturase 3	2.03	Down	0.0404289	0.143021
Tgfbr3	Betaglycan	2.03	Down	0.00119395	0.0372046
Tnfaip8	Tumor necrosis factor, alpha-induced protein 8 (Tnfaip8), mRNA	2.03	Down	0.0254325	0.111046
Batf	Basic leucine zipper transcription factor, ATF-like (Batf), mRNA	2.03	Down	0.0101005	0.0714844
Kif26a	CDNA clone IMAGE:40099548	2.03	Down	0.0204236	0.0987321
Cyp2s1	Cytochrome P450, family 2, subfamily s, polypeptide 1, mRNA (cDNA clone IMAGE:4165737)	2.03	Down	0.00188376	0.0424131
Tnfrsf11a	Receptor activator of nuclear factor kappa B (RANK)	2.03	Down	0.00653927	0.0610742
Hgf	Hepatocyte growth factor/scatter factor	2.03	Down	0.0453527	0.152171
Tiparp	TCDD-inducible poly(ADP-ribose) polymerase, mRNA (cDNA clone IMAGE:3485144)	2.03	Down	0.012282	0.0783981
Arhgef9	CDC42 guanine nucleotide exchange factor (GEF) 9, mRNA (cDNA clone MGC:176347 IMAGE:9055998)	2.03	Down	0.0228553	0.104863
Hdhd3	Haloacid dehalogenase-like hydrolase domain containing 3 (Hdhd3), mRNA	2.02	Down	0.0176131	0.0916741
Hecw2	CDNA clone IMAGE:40051774	2.02	Down	0.00219413	0.0437904
Rad18	RAD18 homolog (S. cerevisiae), mRNA (cDNA clone MGC:19000 IMAGE:4014013)	2.02	Down	0.00263508	0.0464133
Casp4	Caspase 4, apoptosis-related cysteine peptidase (Casp4), mRNA	2.02	Down	0.0122289	0.0781965
Palld	Palladin, cytoskeletal associated protein, mRNA (cDNA clone IMAGE:4947562)	2.02	Down	0.00747945	0.0640539
Tspan3	Tspan-3 mRNA for tetraspanin	2.02	Down	0.00470252	0.0547889
Scd1	Strain BALB/c stearoyl-coenzyme A desaturase 1 (Scd1)	2.02	Down	0.00654934	0.0610808
Extl2	Exostoses (multiple)-like 2, mRNA (cDNA clone MGC:28403 IMAGE:4024555)	2.02	Down	0.0236698	0.106707
5830411N06Rik	RIKEN cDNA 5830411N06 gene (5830411N06Rik), transcript variant 1, mRNA	2.02	Down	0.0155403	0.0866096
Kctd10	Potassium channel tetramerisation domain containing 10 (Kctd10), mRNA	2.02	Down	0.000992008	0.0368406
Lrrc8c	Leucine rich repeat containing 8 family, member C, mRNA (cDNA clone MGC:36625 IMAGE:5353064)	2.01	Down	0.0178029	0.0921106
Tns4	Tensin 4, mRNA (cDNA clone MGC:67703 IMAGE:4209161)	2.01	Down	0.00533928	0.0569262
Col4a1	Collagen, type IV, alpha 1, mRNA (cDNA clone IMAGE:3495898)	2.01	Down	0.00773629	0.0646046
Lpxn	Leupaxin	2.01	Down	0.0115014	0.0762924
Stat5a	Signal transducer and activator of transcription 5A, mRNA (cDNA clone MGC:14024 IMAGE:4036030)	2.01	Down	0.00206265	0.043062
Clec11a	C-type lectin domain family 11, member a, mRNA (cDNA clone MGC:5762 IMAGE:3484887)	2.01	Down	0.0161072	0.0882041
Rnf34	Phafin 1	2.01	Down	0.0149917	0.0856464
Gdf11	Growth/differentiation factor 11	2.01	Down	0.0053969	0.0571815
Jakmip1	Janus kinase and microtubule interacting protein 1, mRNA (cDNA clone MGC:170271 IMAGE:8861666)	2.01	Down	0.00362427	0.0509376
Rsad1	Radical S-adenosyl methionine domain containing 1, mRNA (cDNA clone MGC:170901 IMAGE:8862296)	2.01	Down	0.00534399	0.0569262
Epha3	Eph-related receptor tyrosine kinase (Mek4) secreted	2.01	Down	0.0149399	0.0855603
Lgr6	Leucine-rich repeat-containing G protein-coupled receptor 6, mRNA (cDNA clone IMAGE:3982506)	2.01	Down	0.00796021	0.0653761
Vash1	Vash1 mRNA for Vasohibin 1	2.01	Down	0.0124749	0.0788819
Dap	Death-associated protein (Dap), mRNA	2	Down	0.000955487	0.0364885
Pgf	Placental growth factor, mRNA (cDNA clone MGC:11485 IMAGE:2649577)	2	Down	0.00594976	0.0586671
6330442E10Rik	RIKEN cDNA 6330442E10 gene, mRNA (cDNA clone MGC:90839 IMAGE:30361094)	2	Down	0.00932605	0.0691777
4930534B04Rik	RIKEN cDNA 4930534B04 gene, mRNA (cDNA clone MGC:179072 IMAGE:9054064)	2	Down	0.0214156	0.101479
Tmem51	Transmembrane protein 51 (Tmem51), mRNA	2	Down	0.0121524	0.0778767
Kcnj8	Potassium inwardly-rectifying channel, subfamily J, member 8, mRNA (cDNA clone MGC:5890 IMAGE:3490123)	2	Down	0.000467211	0.0338746
Dnajc15	DnaJ (Hsp40) homolog, subfamily C, member 15, mRNA (cDNA clone MGC:41054 IMAGE:1364626)	2	Down	0.018965	0.0949316
4931408A02Rik	C21orf63 protein (C21orf63)	2	Down	0.0184782	0.0937326
Egfl6	EGF-like-domain, multiple 6 (Egfl6), mRNA	2	Down	0.00564414	0.0578441
Slc29a1	Solute carrier family 29 (nucleoside transporters), member 1, mRNA (cDNA clone MGC:11619 IMAGE:3155188)	2	Down	0.012017	0.0775534
Egfl8	EGF-like domain 8 (Egfl8), mRNA	2	Down	0.0179413	0.0924149
Fkbp10	FK506 binding protein 10, mRNA (cDNA clone MGC:36024 IMAGE:5059670)	2	Down	0.0108531	0.0741154
Gsta4	Glutathione S-transferase, alpha 4, mRNA (cDNA clone MGC:13725 IMAGE:3995378)	2	Down	0.0203325	0.0984289
Dhrs7	Dehydrogenase/reductase (SDR family) member 7 (Dhrs7), mRNA	2	Down	0.00356887	0.0507612
Ablim1	Actin-binding LIM protein 1, mRNA (cDNA clone IMAGE:5323557)	2	Down	0.0022197	0.0440002
Fap	Fibroblast activation protein, mRNA (cDNA clone MGC:29100 IMAGE:5028579)	2	Down	0.00489549	0.0554067
2810030E01Rik	RIKEN cDNA 2810030E01 gene (2810030E01Rik), mRNA	2	Down	0.0404113	0.142995
Neu2	Neuraminidase 2, mRNA (cDNA clone IMAGE:4216419)	2	Down	0.024857	0.109731
Rab13	RAB13, member RAS oncogene family (Rab13), mRNA	2	Down	0.0248821	0.109758
Gsdmd	Gasdermin D (Gsdmd), mRNA	1.99	Down	0.0228971	0.104953
Pros1	Of protein S gene	1.99	Down	0.0207737	0.0996758
Fam171b	Family with sequence similarity 171, member B, mRNA (cDNA clone IMAGE:4501762)	1.99	Down	0.0154796	0.0864453
Fam65a	Family with sequence similarity 65, member A, mRNA (cDNA clone MGC:40645 IMAGE:5400266)	1.99	Down	0.0169907	0.0899894
Dchs1	CDNA clone IMAGE:40091711	1.99	Down	0.00142862	0.0387866
Agtr2	Angiotensin II receptor, type 2, mRNA (cDNA clone MGC:6108 IMAGE:3497420)	1.99	Down	0.0364007	0.13421
6330403A02Rik	RIKEN cDNA 6330403A02 gene (6330403A02Rik), mRNA	1.99	Down	0.00108787	0.0370105
Ccno	Cyclin O, mRNA (cDNA clone MGC:182877 IMAGE:9087491)	1.99	Down	0.0119847	0.0774472
Zdhhc2	Zinc finger, DHHC domain containing 2, mRNA (cDNA clone IMAGE:40090852)	1.99	Down	0.0421787	0.146901
Nsmce1	Non-SMC element 1 homolog (S. cerevisiae), mRNA (cDNA clone MGC:25737 IMAGE:3984224)	1.99	Down	0.00584144	0.0584838
Cdkn1c	Cyclin-dependent kinase inhibitor 1C (P57), mRNA (cDNA clone MGC:5658 IMAGE:3490380)	1.99	Down	0.0366519	0.134634
Folr2	Folate receptor 2 (fetal), mRNA (cDNA clone MGC:36142 IMAGE:5102303)	1.99	Down	0.0153139	0.086396
Irak1bp1	Interleukin-1 receptor-associated kinase 1 binding protein 1 (Irak1bp1), mRNA	1.99	Down	0.0223431	0.103703
Ptprc	Protein tyrosine phosphatase, receptor type, C (Ptprc), transcript variant 2, mRNA	1.99	Down	0.0365831	0.134577
Daam2	Dishevelled associated activator of morphogenesis 2 (Daam2), mRNA	1.99	Down	0.00189137	0.0424807
Cd200r1	CD200 receptor 1 (Cd200r1), mRNA	1.98	Down	0.0399825	0.14215
Astn2	Astrotactin 2 (Astn2), transcript variant 1, mRNA	1.98	Down	0.0454159	0.152309
Ifrg15	Interferon alpha responsive gene (Ifrg15), mRNA	1.98	Down	0.00225368	0.0441655
Wdr92	WD repeat domain 92, mRNA (cDNA clone MGC:106509 IMAGE:6403681)	1.98	Down	0.0336874	0.127834
Lyve1	Lymphatic vessel endothelial hyaluronan receptor 1, mRNA (cDNA clone MGC:48275 IMAGE:3372151)	1.98	Down	5.01212e-06	0.0231151
Gprc5a	G protein-coupled receptor, family C, group 5, member A, mRNA (cDNA clone IMAGE:4989234)	1.98	Down	0.0014022	0.0387866
Hpcal4	NVP-2 mRNA for neural visinin-like protein 2	1.98	Down	0.00820442	0.0659765
Gstm5	Glutathione S-transferase, mu 5, mRNA (cDNA clone MGC:11497 IMAGE:3154170)	1.98	Down	0.0158826	0.0875999
Il21r	Strain A/J interleukin 21 receptor (Il21r)	1.98	Down	0.00228293	0.0442064
B2m	Beta-2 microglobulin mRNA, segment 1, clones pBRcB-(1-3).	1.98	Down	0.013469	0.081518
Paqr4	Progestin and adipoQ receptor family member IV, mRNA (cDNA clone MGC:25089 IMAGE:4500871)	1.98	Down	0.018877	0.0947308
Bin2	CDNA clone IMAGE:40042735	1.98	Down	7.17289e-05	0.0314293
Mpp2	Membrane protein, palmitoylated 2 (MAGUK p55 subfamily member 2) (Mpp2), mRNA	1.98	Down	0.0131187	0.0804632
Enpp1	Ectonucleotide pyrophosphatase/phosphodiesterase 1 allotype b (Enpp1) mRNA, Enpp1-b allele	1.98	Down	0.00204287	0.043062
Rlbp1l1	Retinaldehyde binding protein 1-like 1, mRNA (cDNA clone IMAGE:30626969)	1.98	Down	0.0409294	0.14411
St3gal4	ST3 beta-galactoside alpha-2,3-sialyltransferase 4, mRNA (cDNA clone MGC:6096 IMAGE:3497996)	1.98	Down	0.00406362	0.0525788
Islr	Immunoglobulin superfamily containing leucine-rich repeat, mRNA (cDNA clone MGC:11409 IMAGE:3966024)	1.98	Down	0.00720369	0.0629278
1500011H22Rik	RIKEN cDNA 1500011H22 gene (1500011H22Rik), mRNA	1.98	Down	0.036564	0.134543
AB182283	CDNA sequence AB182283 (AB182283), mRNA	1.97	Down	0.00348271	0.0503515
Fxyd5	FXYD domain-containing ion transport regulator 5 (Fxyd5), transcript variant 2, mRNA	1.97	Down	0.00116755	0.0371391
Pitpnm3	PITPNM family member 3 (Pitpnm3), transcript variant 2, mRNA	1.97	Down	0.00392196	0.0522143
Enpep	Glutamyl aminopeptidase (Enpep), mRNA	1.97	Down	7.14848e-05	0.0314293
Dclk1	Doublecortin-like kinase 1, mRNA (cDNA clone IMAGE:5006471)	1.97	Down	0.00479	0.0548919
Bcat2	Branched chain aminotransferase 2, mitochondrial, mRNA (cDNA clone MGC:19230 IMAGE:4242224)	1.97	Down	0.00747946	0.0640539
Sipa1l1	Signal-induced proliferation-associated 1 like 1, mRNA (cDNA clone MGC:106311 IMAGE:5343588)	1.97	Down	0.0116644	0.0767579
665121	predicted gene 7502	1.97	Down	0.0368299	0.13509
Gla	Galactosidase, alpha, mRNA (cDNA clone MGC:12086 IMAGE:3708950)	1.97	Down	0.000737259	0.0360436
Mfap4	Microfibrillar-associated protein 4 (Mfap4), mRNA	1.97	Down	0.0200266	0.0978224
2310005E10Rik	RIKEN cDNA 2310005E10 gene, mRNA (cDNA clone MGC:46975 IMAGE:3661180)	1.97	Down	0.0181826	0.0929658
Mkl1	MKL (megakaryoblastic leukemia)/myocardin-like 1 (Mkl1), transcript variant 1, mRNA	1.97	Down	0.000268627	0.03284
Ppap2a	Phosphatidic acid phosphatase type 2A (Ppap2a), transcript variant 2, mRNA	1.97	Down	0.00132201	0.0385068
Mccc1	Methylcrotonoyl-Coenzyme A carboxylase 1 (alpha), mRNA (cDNA clone MGC:29417 IMAGE:5042993)	1.97	Down	0.00261396	0.0462638
436493	MHC class I like protein GS10	1.96	Down	0.0175045	0.0914644
Chst12	Carbohydrate sulfotransferase 12, mRNA (cDNA clone MGC:8034 IMAGE:3586766)	1.96	Down	0.0165839	0.0893831
Nap1l3	Nucleosome assembly protein 1-like 3 (Nap1l3), mRNA	1.96	Down	0.0404485	0.143072
Vim	Vimentin (Vim), mRNA	1.96	Down	0.00201014	0.0429799
Htra1	HtrA serine peptidase 1, mRNA (cDNA clone MGC:19188 IMAGE:4235912)	1.96	Down	8.1788e-05	0.0314293
666967	predicted gene 8388	1.96	Down	0.0340372	0.128597
Pik3ap1	Phosphoinositide-3-kinase adaptor protein 1 (Pik3ap1), mRNA	1.96	Down	0.0034948	0.0504297
Mcm6	Minichromosome maintenance deficient 6 (MIS5 homolog, S. pombe) (S. cerevisiae) (Mcm6), mRNA	1.96	Down	0.0179537	0.0924279
Il12rb2	Interleukin 12 receptor, beta 2 (Il12rb2), mRNA	1.96	Down	0.0283437	0.116365
Pdhx	Pyruvate dehydrogenase complex, component X, mRNA (cDNA clone MGC:74380 IMAGE:6532760)	1.96	Down	0.0149594	0.085596
Arhgap24	Rho GTPase activating protein 24 (Arhgap24), transcript variant 2, mRNA	1.96	Down	0.00142679	0.0387866
Marcks	Myristoylated alanine rich protein kinase C substrate (Marcks), mRNA	1.96	Down	0.0043295	0.0540134
Nsf	N-ethylmaleimide sensitive fusion protein, mRNA (cDNA clone MGC:29117 IMAGE:4506351)	1.96	Down	0.00135191	0.038741
Ece1	Endothelin converting enzyme 1, mRNA (cDNA clone IMAGE:4196918)	1.96	Down	0.00335476	0.0498548
Nfkbie	Nuclear factor of kappa light polypeptide gene enhancer in B-cells inhibitor, epsilon, mRNA (cDNA clone MGC:31667 IMAGE:49099	1.96	Down	0.00386485	0.052076
Alox12	Arachidonate 12-lipoxygenase (Alox12), mRNA	1.96	Down	0.00763462	0.0644865
S100a9	S100 calcium binding protein A9 (calgranulin B), mRNA (cDNA clone MGC:41215 IMAGE:1332797)	1.96	Down	0.0401927	0.142586
Phf6	PHD finger protein 6, mRNA (cDNA clone MGC:67335 IMAGE:6826091)	1.96	Down	0.0317366	0.124119
Trim34	Tripartite motif-containing 34 (Trim34), mRNA	1.96	Down	0.00248918	0.0456752
Gpc1	Glypican 1 (Gpc1), mRNA	1.96	Down	0.00474505	0.0548914
Il3ra	Interleukin 3 receptor, alpha chain (Il3ra), mRNA	1.95	Down	0.011433	0.0760851
Esd	Esterase D/formylglutathione hydrolase (Esd), mRNA	1.95	Down	0.041923	0.14634
Ccdc99	Coiled-coil domain containing 99 (Ccdc99), mRNA	1.95	Down	0.00113836	0.0370105
Ccdc37	PREDICTED: Mus musculus coiled-coil domain containing 37, transcript variant 1 (Ccdc37), mRNA	1.95	Down	0.0100775	0.0714768
Tcirg1	T-cell, immune regulator 1, ATPase, H+ transporting, lysosomal V0 protein A3, mRNA (cDNA clone MGC:6328 IMAGE:3257437)	1.95	Down	0.00429115	0.0537773
Jag2	Jagged 2, mRNA (cDNA clone IMAGE:40048775)	1.95	Down	0.0144131	0.084354
Fam129a	Family with sequence similarity 129, member A (Fam129a), mRNA	1.95	Down	0.00826915	0.0660697
Stard5	START domain-containing 5 protein (Stard5)	1.95	Down	0.00773473	0.0646046
Gpr19	G protein-coupled receptor 19, mRNA (cDNA clone MGC:13989 IMAGE:3989077)	1.95	Down	0.0101293	0.0714844
Mcm4	Minichromosome maintenance deficient 4 homolog (S. cerevisiae), mRNA (cDNA clone MGC:6023 IMAGE:3584640)	1.95	Down	0.0252272	0.110526
Fmo1	Flavin containing monooxygenase 1, mRNA (cDNA clone MGC:18391 IMAGE:4196446)	1.95	Down	0.0164511	0.0891958
Pou2f2	POU domain, class 2, transcription factor 2 (Pou2f2), mRNA	1.95	Down	0.017614	0.0916741
Col6a2	Collagen, type VI, alpha 2 (Col6a2), mRNA	1.95	Down	0.000359012	0.0328458
Nfkbid	IkappaBNS	1.95	Down	0.00355544	0.0506865
Csf1	Colony stimulating factor 1 (macrophage), mRNA (cDNA clone IMAGE:5342906)	1.95	Down	0.00353014	0.050597
Zfp90	Zinc finger protein 90 (Zfp90), mRNA	1.95	Down	0.00598978	0.0587773
Kcnip3	Calsenilin/KChIP3 T- variant mRNA, complete cds, alternatively spliced	1.95	Down	0.00838438	0.0664719
Anubl1	AN1, ubiquitin-like, homolog (Xenopus laevis) (Anubl1), mRNA	1.95	Down	0.020176	0.0981177
Ptpn13	Protein tyrosine phosphatase, non-receptor type 13 (Ptpn13), mRNA	1.95	Down	0.00458534	0.0546902
Gpd1	Glycerol-3-phosphate dehydrogenase 1 (soluble), mRNA (cDNA clone MGC:25620 IMAGE:4194849)	1.94	Down	0.00396481	0.05237
Sema4g	Semaphorin subclass 4 member G (sema4g)	1.94	Down	0.00242982	0.0454294
Mbd2	Methyl-CpG binding domain protein 2 (Mbd2), mRNA	1.94	Down	0.00978749	0.0707193
Pcbd1	Pterin 4 alpha carbinolamine dehydratase/dimerization cofactor of hepatocyte nuclear factor 1 alpha (TCF1) 1, mRNA (cDNA clon	1.94	Down	0.0310311	0.122451
Timp3	Tissue inhibitor of metalloproteinase 3, mRNA (cDNA clone MGC:25359 IMAGE:4239015)	1.94	Down	0.00227323	0.0442004
Otub2	OTU domain, ubiquitin aldehyde binding 2 (Otub2), mRNA	1.94	Down	0.00701323	0.0623655
Fpr2	Formyl peptide receptor 2 (Fpr2), mRNA	1.94	Down	0.0450245	0.151487
Olfml2b	Olfactomedin-like 2B, mRNA (cDNA clone IMAGE:5353638)	1.94	Down	0.0035275	0.050597
Notch4	Notch gene homolog 4 (Drosophila) (Notch4), mRNA	1.94	Down	0.00399664	0.0524435
Sema5a	Sema domain, seven thrombospondin repeats (type 1 and type 1-like), transmembrane domain (TM) and short cytoplasmic domain, (	1.93	Down	0.00364205	0.0509605
Pcca	Propionyl-Coenzyme A carboxylase, alpha polypeptide (Pcca), mRNA	1.93	Down	0.00216494	0.0436632
Cdc42ep2	CDC42 effector protein (Rho GTPase binding) 2 (Cdc42ep2), mRNA	1.93	Down	0.000387778	0.0328458
Abcc4	ATP-binding cassette, sub-family C (CFTR/MRP), member 4, mRNA (cDNA clone MGC:183733 IMAGE:9087733)	1.93	Down	0.0200567	0.0978583
Trim25	Tripartite motif-containing 25, mRNA (cDNA clone MGC:30340 IMAGE:4022161)	1.93	Down	0.00204194	0.043062
Sulf1	Sulfatase 1, mRNA (cDNA clone MGC:25096 IMAGE:4500954)	1.93	Down	0.000942124	0.0364885
Lpar5	Lysophosphatidic acid receptor 5, mRNA (cDNA clone MGC:144679 IMAGE:40104865)	1.93	Down	0.00769968	0.0646046
Retnlg	Resistin like gamma, mRNA (cDNA clone MGC:151483 IMAGE:40126425)	1.93	Down	0.0113342	0.0758117
1110020P15Rik	RIKEN cDNA 1110020P15 gene, mRNA (cDNA clone MGC:37480 IMAGE:4984172)	1.93	Down	0.0383561	0.138275
Irf1	Interferon regulatory factor 1, mRNA (cDNA clone MGC:6190 IMAGE:3600525)	1.93	Down	0.00451983	0.0546525
Sntb2	Syntrophin, basic 2, mRNA (cDNA clone IMAGE:5366006)	1.93	Down	0.0130199	0.08016
Crem	CAMP responsive element modulator, mRNA (cDNA clone IMAGE:3373396)	1.93	Down	0.00958092	0.0700874
Pfkp	Phosphofructokinase, platelet, mRNA (cDNA clone IMAGE:4507452)	1.93	Down	0.00255858	0.0459752
Il20ra	Interleukin 20 receptor, alpha, mRNA (cDNA clone MGC:67678 IMAGE:5033177)	1.93	Down	0.0204803	0.0988627
Hells	Helicase, lymphoid specific, mRNA (cDNA clone IMAGE:3673500)	1.93	Down	0.0306008	0.121517
Ndst2	N-deacetylase/N-sulfotransferase (heparan glucosaminyl) 2 (Ndst2), mRNA	1.93	Down	0.00209311	0.043062
Trim13	Tripartite motif-containing 13 (Trim13), mRNA	1.92	Down	0.034358	0.129423
Aspn	Asporin, mRNA (cDNA clone MGC:41375 IMAGE:1365428)	1.92	Down	0.00964096	0.0702421
2005-03-01	Membrane-associated ring finger (C3HC4) 5 (March5), mRNA	1.92	Down	0.0209374	0.100062
Dnajb5	Heat shock protein cognate 40 (Hsc40)	1.92	Down	0.000881536	0.0361934
1700019D03Rik	RIKEN cDNA 1700019D03 gene (1700019D03Rik), mRNA	1.92	Down	0.0219469	0.102774
Pgm1	Phosphoglucomutase 1, mRNA (cDNA clone IMAGE:4219005)	1.92	Down	0.00202744	0.043062
Kif20a	Kinesin family member 20A (Kif20a), mRNA	1.92	Down	0.0384855	0.138609
Kcnk6	Potassium inwardly-rectifying channel, subfamily K, member 6, mRNA (cDNA clone MGC:144296 IMAGE:40100611)	1.92	Down	0.0226757	0.104507
20716	serine (or cysteine) peptidase inhibitor, clade A, member 3N	1.92	Down	0.0342817	0.129221
Steap2	Six transmembrane epithelial antigen of prostate 2 (Steap2), transcript variant 2, mRNA	1.92	Down	0.0178924	0.0923132
Cdc14a	CDC14 cell division cycle 14 homolog A (S. cerevisiae) (Cdc14a), mRNA	1.92	Down	0.00581134	0.0584017
Chac2	ChaC, cation transport regulator homolog 2 (E. coli), mRNA (cDNA clone MGC:35645 IMAGE:3967723)	1.92	Down	0.0216048	0.101931
Jazf1	JAZF zinc finger 1, mRNA (cDNA clone MGC:58600 IMAGE:6706223)	1.92	Down	0.0230044	0.105112
Cd109	CD109 antigen (Cd109), mRNA	1.92	Down	0.00749588	0.0640539
Adarb1	Adenosine deaminase ADAR2 mRNA, complete cds; alternatively spliced	1.91	Down	0.00504893	0.0558594
Hdc	Histidine decarboxylase (Hdc), mRNA	1.91	Down	0.00317742	0.0494577
Tacc3	Transforming, acidic coiled-coil containing protein 3, mRNA (cDNA clone MGC:5637 IMAGE:3500413)	1.91	Down	0.000780712	0.0361934
Kcne4	Potassium voltage-gated channel, Isk-related subfamily, gene 4, mRNA (cDNA clone IMAGE:3470905)	1.91	Down	0.00916806	0.0689053
Trim35	Tripartite motif-containing 35 (Trim35), mRNA	1.91	Down	0.00855404	0.0667397
Ptpn22	Protein tyrosine phosphatase, non-receptor type 22 (lymphoid) (Ptpn22), mRNA	1.91	Down	0.0338996	0.128342
Nebl	Nebulette (Nebl), mRNA	1.91	Down	0.0209782	0.100119
Lphn2	Latrophilin 2, mRNA (cDNA clone IMAGE:5361503)	1.91	Down	0.00833881	0.0663282
Mreg	Dilute suppressor protein (Dsu)	1.9	Down	0.011897	0.0771712
Zfp367	Zinc finger protein 367, mRNA (cDNA clone MGC:141192 IMAGE:40056143)	1.9	Down	0.0251459	0.110363
Mmp28	Matrix metallopeptidase 28 (epilysin), mRNA (cDNA clone MGC:169545 IMAGE:8860940)	1.9	Down	0.000663035	0.0358021
Tnfrsf1b	Tumor necrosis factor receptor superfamily, member 1b (Tnfrsf1b), mRNA	1.9	Down	0.00717069	0.0629278
Amigo3	Ali 3 mRNA for Alivin 3	1.9	Down	0.00505935	0.0558648
Sh3rf3	SH3 domain containing ring finger 3, mRNA (cDNA clone MGC:66543 IMAGE:6830567)	1.9	Down	0.00244072	0.0454445
Adra2a	Adrenergic receptor, alpha 2a (Adra2a), mRNA	1.9	Down	0.00620892	0.0596552
Fhit	Fragile histidine triad gene, mRNA (cDNA clone MGC:13824 IMAGE:4036815)	1.9	Down	0.00930732	0.0691777
Tspan4	Tetraspanin 4 (Tspan4), mRNA	1.9	Down	0.0228199	0.10477
Tlr6	Toll-like receptor 6 (Tlr6)	1.9	Down	0.00894655	0.068223
1110059E24Rik	RIKEN cDNA 1110059E24 gene, mRNA (cDNA clone MGC:30990 IMAGE:5253886)	1.9	Down	0.00615155	0.0593868
Galnt6	N-acetylgalactosaminyltransferase T-6	1.9	Down	0.000494709	0.034117
Tmprss4	Transmembrane protease, serine 4 (Tmprss4), mRNA	1.9	Down	0.000587538	0.0348632
Myd88	Myeloid differentiation primary response gene 88, mRNA (cDNA clone MGC:5902 IMAGE:3482246)	1.9	Down	0.034592	0.130028
Kif3c	Kinesin family member 3C (Kif3c), mRNA	1.9	Down	0.00991219	0.0710009
Tmem132a	Transmembrane protein 132A (Tmem132a), mRNA	1.9	Down	0.00927451	0.0690821
Rhoc	Ras homolog gene family, member C, mRNA (cDNA clone MGC:5971 IMAGE:3585988)	1.9	Down	0.00269115	0.0467325
Ero1lb	Endoplasmic oxidoreductase 1 beta	1.9	Down	0.00571417	0.0581289
Fbln5	Fibulin 5, mRNA (cDNA clone MGC:5656 IMAGE:3482574)	1.9	Down	0.0101195	0.0714844
78103	RIKEN cDNA 8430431K14 gene	1.9	Down	0.0444939	0.150117
Sobp	RIKEN cDNA 5330439J01 gene, mRNA (cDNA clone IMAGE:3980989)	1.89	Down	0.0183443	0.0933786
Rbms2	RNA binding motif, single stranded interacting protein 2, mRNA (cDNA clone MGC:13764 IMAGE:4207338)	1.89	Down	0.0026031	0.0462623
Ckap4	Cytoskeleton-associated protein 4, mRNA (cDNA clone IMAGE:5322388)	1.89	Down	0.0202984	0.0983457
Ppm1f	Protein phosphatase 1F (PP2C domain containing) (Ppm1f), mRNA	1.89	Down	0.00191019	0.0426069
[truncated: 779 more rows]
