# Supplementary material for: Loss of Igfbp7 Causes Precocious Involution in Lactating Mouse Mammary Gland
Source: PLoS One. 2014 Feb 4;9(2):e87858. doi: 10.1371/journal.pone.0087858 (PMC3913705; doi:10.1371/journal.pone.0087858)
Supplement: Table S3 — List of Common Involution signature genes and their status in Igfbp7−/− lactating day 3 mammary gland. (XLSX) [file pone.0087858.s006.xlsx]

## Sheet: Sheet1
	Gene Name	Gene ID	During Involution	KOLD3 vs. WTLD3
	Angiopoietin-like 4	Angptl4	Up	2.69
	Annexin A1	Anxa1	Up	2.28
	B-cell translocation gene 2	Btg2	Up	1.61
	BCL2-like 1	Bcl2l1	Up	1.52
	Ceruloplasmin	Cp	Up	1.89
	Chitinase 3-like 1	Chi3l1	Up	2
	Claudin 1	Cldn1	Up	2.45
	Claudin 3	Cldn3	Up	3.62
	Claudin 4	Cldn4	Up	2.15
	Death effector domain-containing DNA binding protein 2	Dedd2	Up	1.85
	Ferritin light chain 1	Ftl1	Up	1.94
	IGF binding protein 5	Igfbp5	Up	2.57
	Integrin alpha 8	Itga8	Up	2.32
	Integrin beta 4	Itgb4	Up	2.31
	Lactoferrin	Ltf	Up	3.86
	Methyl-CpG binding protein	Mbd1	Up	1.62
	Milk fat globule-EGF factor 8 protein	Mfeg8	Up	1.86
	Phosphatidylinositol 3-kinase	Pik3	Up	3.06
	Phosphoprotein enriched in astrocytes 15B	Pea15b	Up	2.02
	Pyruvate dehydrogenase kinase, isoenzyme 4	Pdk4	Up	9.39
	Receptor tyrosine kinase	Tyro3	Up	5.85
	Retinoblastoma 1	Rb1	Up	1.97
	Ribonuclease, RNase A family, 1	Rnase1	Up	5.03
	Serum amyloid A2	Saa2	Up	3.64
	Serum amyloid A3	Saa3	Up	4.58
	Seven in absentia 1A	Siah1a	Up	1.85
	Sirtuin 1 (silent mating type information regulation 2, homolog) 1	Sirt1	Up	1.74
	TEA-domain family member 2	Tead2	Up	3.19
	Vitamin D receptors	Vdr	Up	1.86
	IGF binding protein 3	Igfbp3	down	-4.71
	Epidermal growth factor	Egf	down	-6.71
	Parathyroid hormone-like peptide	Pthlh	down	-3.19
	Insulin-like growth factor 1	Igf1	down	-2.05
	Insulin-like growth factor 2	Igf2	down	-2.83
	Interferon regulatory factor 1	Irf1	down	-2.31
	Matrix metallopeptidase 3	Mmp3	down	-2.72
	Signal transducer and activator of transcription 5A	Stat5a	down	-2.46
	Tissue inhibitor of metalloproteinase 3	Timp3	down	-2.32
	Casein beta	Csn2	down	-2.84
	Casein alpha s1	Csn1s1	down	-2.78
	Casein alpha s2 like A	Csn1s2a	down	-2.19
	Casein alpha s2 like B	Csn1s2b	down	-6.8
	Whey acidic protein	Wap	down	-3.34
	Cytochrome c oxidase subunit VIIb	Cox7b	down	-1.96
	Phosphoglycerate mutase 1	Pgam1	down	-2.71
	CD36 antigen	Cd36	down	-1.68
	Lipoprotein lipase	Lpl	down	-3.03
	Glucose-6-phosphate dehydrogenase X-linked	G6pdx	down	-1.59
	Succinate dehydrogenase complex, subunit B	Sdhb	down	-2.78
	Pyruvate carboxylase	Pcx	down	-1.73
	Fatty acid synthase	Fasn	down	-3.66
	Ankyrin 2	Ank2	down	-1.82
	Serum/glucocorticoid regulated kinase 2	Sgk2	down	-3.34
	Lectin, galactose binding, soluble 12	Lgals12	down	-4.07
	Serine/threonine kinase 17b	Stk17b	down	-2.5
	PYD and CARD domain containing	Pycard	down	-3.48
	Growth arrest specific 2	Gas2	down	-2.19
	Engulfment and cell motility 1	Elmo1	down	-3.18
	BCL2/adenovirus E1B interacting protein 3	Bnip3	down	-2.02
	Death-Associated Protein Kinase 2	Dapk2	down	-7.15
	Death-associated protein	Dapk2	down	-2.41
	Tripartite motif-containing 35	Trim35	down	-2.25
	Signal transducer and activator of transcription 3	Stat3	Up	N/A
	Leukemia Inhibitory factor	LIF	Up	N/A
	CD14	CD14	Up	N/A
	Matrix metallopeptidase 2	Mmp2	down	N/A
	Integrin beta 1	Itgb1	down	N/A
	Cell death-inducing DNA fragmentation factor, alpha subunit-like effector A	Cidea	down	N/A
	Thymoma viral proto-oncogene 1	Akt1	down	N/A
	Transforming growth factor beta 3	Tgfb3	down	N/A
	S100 calcium binding protein A8	Calgranulin A	down	N/A
